# Supplementary material for: Loss of ncm5 and mcm5 wobble uridine side chains results in an altered metabolic profile
Source: Metabolomics. 2016 Sep 27;12(12):177. doi: 10.1007/s11306-016-1120-8 (PMC5037161; doi:10.1007/s11306-016-1120-8)
Supplement: Supplementary file 12 — Supplementary material 12 (XLSX 148 kb) [file 11306_2016_1120_MOESM12_ESM.xlsx]

## Sheet: log2
Sample	Growth temp.	Genotype	Construct	Class	C(1)_01 1115 (RI) 1	C(1)_02 1116 (RI) 2	C(2)_01 1175 (RI) 1	C(3)_01 1230 (RI) 1	C(3)_03 1231 (RI) 1	C(3)_04 1265 (RI) 1	C(3)_05 1276 (RI) 1	C(3)_08 1295 (RI) 1	C(4)_01 1303 (RI) 1	C(4)_03 1313 (RI) 1	C(4)_06 1358 (RI) 1	C(4)_07 1368 (RI) 1	C(4)_08 1382 (RI) 1	C(5)_02 1423 (RI) 1	C(5)_03 1434 (RI) 1	C(5)_05 1446 (RI) 1	C(5)_06 1451 (RI) 1	C(5)_07 1461 (RI) 1	C(5)_08 1465 (RI) 1	C(6)_001 1485 (RI) 1	C(6)_002 1489 (RI) 1	C(6)_004 1501 (RI) 1	C(6)_005 1503 (RI) 1	C(6)_006 1517 (RI) 1	C(6)_007 1517 (RI) 1	C(6)_009 1517 (RI) 1	C(6)_010 1567 (RI) 1	C(6)_011 1572 (RI) 1	C(6)_012 1583 (RI) 1	C(7)_001 1610 (RI) 1	C(7)_002 1615 (RI) 1	C(7)_003 1615 (RI) 1	C(7)_005 1625 (RI) 1	C(7)_007 1668 (RI) 1	C(7)_008 1675 (RI) 1	C(7)_009 1683 (RI) 1	C(7)_010 1693 (RI) 1	C(7)_011 1696 (RI) 1	C(8)_01 1706 (RI) 1	C(8)_02 1724 (RI) 1	C(8)_03 1726 (RI) 1	C(8)_04 1726 (RI) 1	C(8)_05 1768 (RI) 1	C(8)_06 1810 (RI) 1	C(8)_08 1819 (RI) 1
1_1.cdf	30	WT	pRS425	30_WT_empty1	19.655		13.2519		9.70832	10.5071	20.5746	18.2323	15.9808	21.064	15.5709		18.471	12.9957	9.31998	13.5721	17.9389		13.2339	14.7269	17.0264	18.3576	16.4728	19.5489	19.726	21.1507	15.6693	17.2402	14.8146	19.6613	17.4167	19.7013	10.1344	13.6321	15.473	14.0267	15.8995	14.8411		18.9031	18.9521	18.8045	16.8665	18.9615	18.7854
2_1.cdf	30	WT	pRS425	30_WT_empty2	19.869		13.9023	10.5414	10.7812	9.56295	20.3477	18.3364	16.1572	21.18	16.3093	8.90624	18.6113	13.1559	10.26	13.4496	18.113	13.9513	13.4816	14.9776	17.1409	18.371	16.5667	19.7672	19.866	21.3511	15.489	16.734	15.129	19.754	17.5298	19.8112	8.90334	13.8348	15.6883	14.1028	15.9431	14.8696	7.05535	18.9002	18.9681	18.4976	16.9594	18.9893	18.8592
3_1.cdf	30	WT	pRS425	30_WT_empty3	19.7303		13.2676	10.4065	9.5925	9.71546	20.2296	18.2953	16.196	21.1666	17.3501	9.54827	18.5977	13.2049	11.2196	13.434	17.9655		13.624	14.9448	17.1011	18.354	16.5982	19.7093	19.7951	21.2646	15.4895	17.2103	14.8663	19.6954	17.4553	19.7607	9.42192	13.8643	15.5867	14.1366	15.9358	14.9878	7.1658	18.9948	19.0705	18.3688	16.8535	19.0118	18.8668
4_1.cdf	30	WT	pRS425	30_WT_empty4	19.292		13.2327		10.5026		20.3631	19.5363	15.7	21.1935	16.9637	8.76729	18.0931	13.1504	12.7208	13.3905	17.496	8.78942	13.3601	14.4667	16.4078	18.1908	16.6414	19.3293	19.7043	20.9866	14.9859	16.6372	14.2278	19.2645	17.2993	19.5014	9.95968	13.6243	15.3003	14.0854	15.8982	14.7638	6.98257	18.437	18.468	18.7592	16.6861	18.6294	18.4497
5_1.cdf	30	WT	pRS425	30_WT_empty5	19.25	10.276	13.5878		10.8866	10.6944	20.7784	18.2576	15.5539	21.2078	16.8162	9.02103	18.1591	13.0384	10.2698	12.9468	17.5176		13.5755	14.3165	16.5432	18.2168	16.7316	19.3038	19.6853	20.9678	14.9116	17.1445	14.4158	19.3632	17.3484	19.5094	8.89723	13.2	15.1011	14.2206	15.8816	14.5629	7.48377	18.5672	18.573	19.4568	16.6862	18.8195	18.5822
6_1.cdf	30	WT	pRS425	30_WT_empty6	19.4371		13.1148	9.86312	10.2095		20.5147	18.8266	15.9012	21.3255	17.1932	10.6205	18.3217	13.3557	13.7445	13.8545	17.6224	11.0081	13.7301	14.6683	16.6632	18.3063	16.7683	19.5955	19.8353	21.1988	15.5321	16.4116	14.3275	19.4789	17.3522	19.6291	9.13164		15.5931	14.1208	16.0152	15.1549	8.68403	18.6599	18.7016	18.6187	16.8645	18.8074	18.667
7_1.cdf	30	WT	pRS425	30_WT_empty7	19.2489		12.9032	9.95759	10.3768	11.0233	20.7693	18.2646	15.8103	21.1829	17.1453	9.12793	18.2832	13.5413	15.3703	14.1181	18.0754	13.6569	13.6806	15.0445	17.0943	18.4627	16.8616	19.5044	19.7871	21.1672	15.8325	15.1473	14.1808	19.4511	17.3111	19.698	9.3685	13.3786	15.6284	14.1898	16.221	15.3584	8.69015	17.7443	17.6702	19.3935	16.5886	19.0534	18.5736
8_1.cdf	30	WT	pRS425	30_WT_empty8	19.2403		13.4484		10.7054	11.0542	20.7249	18.0856	15.7114	21.0756	16.653	9.8856	18.2693	13.7223	15.6371	13.9852	18.2091	13.7052	13.4808	15.1326	17.1768	18.5399	16.771	19.6084	19.7986	21.1707	16.1813	14.9871	14.4682	19.5534	17.3715	19.6857	10.0592		15.7533	14.019	16.2015	15.5852	8.91581	17.5872	17.5283	19.295	16.618	19.1623	18.5363
9_1.cdf	30	WT	pRS425	30_WT_empty9	19.3277		13.2275	8.30776	10.7839		20.3379	18.2871	15.7988	21.1671	16.9955	9.13483	18.2443	13.1369	9.77591	13.2872	17.6349		13.4163	14.5957	16.6804	18.3152	16.7342	19.421	19.7245	21.0573	15.2666	17.2013	14.648	19.3839	17.4555	19.692	9.15724	13.5032	15.1027	14.149	15.8553	14.5252	8.51288	18.5157	18.5196	19.059	16.6713	19.0065	18.3625
10_1.cdf	30	WT	pRS425-tK-tQ-tE	30_WT_OE1	19.6802		13.3619		10.6568	10.877	20.7598	18.3571	16.1355	21.1946	17.3765	8.39157	18.6143	13.464	14.5728	14.1579	18.094	13.875	13.7179	15.6464	17.3642	18.4307	16.9225	19.9033	19.8476	21.4343	15.9813	16.0239	14.4438	19.7275	17.3357	19.87	9.59146	14.0252	15.9341	14.1739	16.1422	15.4609	8.74117	18.6648	18.6759	18.9924	16.9103	18.9433	18.9191
11_1.cdf	30	WT	pRS425-tK-tQ-tE	30_WT_OE2	19.7105		13.2986	8.88438	10.0237	10.7262	20.4608	18.2873	16.1467	21.1488	17.4602	8.74352	18.6183	13.3455	11.2204	13.5379	18.101		13.4488	15.3988	17.1686	18.3474	16.5368	19.776	19.7756	21.3848	15.6271	17.2087	14.6231	19.8131	17.4069	19.921	9.26476	14.0148	15.6291	14.1706	15.8691	15.0558		18.9847	19.0533	18.3564	16.9224	19.0373	19.0355
12_1.cdf	30	WT	pRS425-tK-tQ-tE	30_WT_OE3	19.7496		13.9582	9.12651	10.7135	11.2152	20.5217	18.1888	16.0814	20.988	15.978		18.6581	13.179	10.3173	13.5697	18.2171		13.6752	15.4124	17.353	18.4104	16.5059	19.7761	19.7456	21.3913	15.6817	17.2741	14.8149	19.9126	17.3864	19.9988	8.70043	13.9235	15.6128	14.1015	15.8842	14.9858		19.0254	19.1009	18.689	17.011	19.1381	19.054
91_1.cdf	30	WT	pRS425-tK-tQ-tE	30_WT_OE4	19.7512		13.4541		10.8063	11.1721	20.7064	18.3629	16.3471	21.2277	17.3071	8.04839	18.6038	13.2971	14.9172	14.3041	18.2754	12.4821	14.0256	15.291	17.4368	18.5126	17.1562	19.9149	19.8988	21.3972	16.2232	15.7298	14.3814	19.7993	17.4403	19.8696	10.2032	14.0113	15.822	14.6553	16.3918	15.3922	8.71192	18.2617	18.2998	18.5417	16.804	19.0127	18.9237
92_1.cdf	30	WT	pRS425-tK-tQ-tE	30_WT_OE5	19.6162		13.7771		10.6425		20.3472	18.2979	16.0812	21.1752	16.7458	8.97568	18.3654	12.6067	11.06	13.409	17.8911		13.6298	14.9781	16.936	18.3333	16.6331	19.432	19.7655	21.1199	15.3019	17.2523	14.4704	19.6032	17.3761	19.71	8.52396	13.6269	15.2295	14.4496	16.1409	14.5784	7.08701	18.5441	18.5706	18.7719	16.5936	18.9389	18.7854
93_1.cdf	30	WT	pRS425-tK-tQ-tE	30_WT_OE6	20.0172		13.5561	6.68252	10.592		20.5412	18.3475	16.4366	21.1508	17.4061		18.7659	13.2033	12.2526	13.7952	18.2417		13.6365	15.2541	17.2866	18.2915	17.0341	19.8507	19.8191	21.4279	15.9966	17.0783	14.6695	19.9423	17.4258	19.92	9.59807	14.1348	15.5286	14.5894	16.2686	15.1055	6.44151	19.0032	19.0625	18.5209	17.0097	19.1493	19.136
16_1.cdf	30	WT	pRS425-tK-tQ-tE	30_WT_OE7	19.7026		13.321	10.7192	10.1411	9.94412	20.3906	18.4369	16.2384	21.202	17.1763	9.67323	18.4631	12.8715	12.0264	13.6839	17.8367	13.7762	13.6474	14.7644	16.9196	18.3164	16.4218	19.5474	19.783	21.1777	15.5385	17.1158	14.3051	19.6387	17.4128	19.7477	9.22349	13.7553	15.3487	14.1185	15.9408	14.8642		18.7039	18.7314	18.5585	16.6475	18.9075	18.9033
17_1.cdf	30	WT	pRS425-tK-tQ-tE	30_WT_OE8	19.8843		13.4133		10.1277	11.262	20.698	18.3794	16.4189	21.1318	17.2876	8.57777	18.6769	12.9956	12.0929	13.7968	18.1306	13.9661	13.5991	15.1159	17.2631	18.2963	16.6351	19.7897	19.779	21.3474	15.8378	17.136	14.5505	19.8058	17.3809	19.8781	10.0696		15.5302	14.1566	16.0069	14.9965	8.14273	18.835	18.9028	18.7073	16.9995	19.0948	19.0227
18_1.cdf	30	WT	pRS425-tK-tQ-tE	30_WT_OE9	19.4003	10.8226	13.427	10.5079	10.3946	9.57315	21.0096	18.1733	15.9258	21.0334	16.7253	8.13567	18.2737	12.8264	10.5323	13.7724	17.7589		13.8202	15.2232	17.1159	18.3013	16.6703	19.3389	19.6684	21.0481	15.7228	17.2732	14.4916	19.5103	17.3129	19.6105	9.05694	13.3742	15.2847	14.2539	16.0935	14.6384		18.536	18.593	19.3346	16.4865	18.9382	18.8821
19_1.cdf	30	elp3Δ	pRS425	30_elp3Δ_empty1	18.8993		13.189		10.5216		20.0912	18.109	15.2725	21.0606	16.0518	9.18208	17.8514	12.5848	9.61645	13.016	17.5348		13.7875	14.6532	16.3672	18.3067	16.4789	19.2219	19.6878	20.864	14.7888	17.1757	14.1922	19.0564	17.2915	19.5256	9.1322	13.3642	14.8018	14.0932	15.9638	14.218	6.92293	17.9902	17.9833	19.3054	16.1168	19.8315	18.5586
20_1.cdf	30	elp3Δ	pRS425	30_elp3Δ_empty2	19.0211	8.48116	13.3637	9.7455	9.93852		20.3127	18.2809	15.3104	21.1513	16.2066	9.34192	17.8975	12.2966	9.8281	13.0666	17.7241		13.305	13.8545	16.253	18.2945	16.5153	19.1447	19.723	20.849	14.5914	17.1624	13.9059	19.3401	17.3664	19.577	9.59211	13.3875	14.6293	14.0883	15.8767	14.1005	7.60208	17.9125	17.9293	18.9889	16.1189	19.9524	18.7754
21_1.cdf	30	elp3Δ	pRS425	30_elp3Δ_empty3	18.7022	9.41751	13.1306	11.6513	10.3774		20.0764	19.8282	16.6652	21.1926	16.3895		17.5251	11.9926	11.1341	12.6765	17.1478		12.9717	13.0082	15.5548	17.9449	16.5376	18.5794	19.4788	20.521	14.1762	16.8164	13.3559	18.9392	17.1541	19.2655	10.1728	12.9931	14.3707	13.95	15.7768	13.9388	6.86397	17.7381	17.673	19.3965	16.1674	19.6251	18.4185
22_1.cdf	30	elp3Δ	pRS425	30_elp3Δ_empty4	19.191		13.3572		10.4346		19.9781	19.2835	15.7888	21.1949	16.8436	8.24321	18.1056	12.4662	10.7384	12.9826	17.378	13.5193	13.1973	13.86	16.2576	18.1654	16.4696	19.1055	19.6757	20.9274	14.9582	17.0663	13.9071	19.0617	17.2672	19.5629	15.3251	13.5749	14.7196	14.1037	15.8836	14.2645	7.92415	17.9884	18.0225	18.4693	16.2747	19.8158	18.5854
23_1.cdf	30	elp3Δ	pRS425	30_elp3Δ_empty5	18.9207		13.0743	10.1997	10.0227		20.3106	19.6152	17.0765	21.2561	16.8559	9.01735	17.8771	12.5623	13.6787	13.1217	17.2646	10.312	13.076	14.5301	16.1094	18.2084	16.6689	18.9425	19.6529	20.7881	14.8311	16.202	13.6787	18.9696	17.2	19.415	9.51022	13.351	14.7063	14.0962	15.8866	14.3853	8.03955	17.7005	17.6698	18.8895	16.1654	19.7392	18.4389
24_1.cdf	30	elp3Δ	pRS425	30_elp3Δ_empty6	19.2692	9.34646	13.5876	11.4438	10.643		20.4464	18.7123	15.9555	21.2837	17.1378	9.76724	18.313	12.7795	14.1167	13.6336	17.897	11.4763	13.4625	14.4072	16.6335	18.3711	16.8497	19.3713	19.8262	21.1009	15.2504	16.1764	13.7858	19.5037	17.3476	19.7001	9.61607	13.7589	15.1085	14.1037	16.0481	14.7869	7.50119	17.9894	18.0304	18.6172	16.4759	20.0809	19.0103
25_1.cdf	30	elp3Δ	pRS425	30_elp3Δ_empty7	19.2647	10.51	13.3428	10.7557	10.1731	10.0091	21.2144	18.5495	15.9363	21.2844	17.0421	9.52924	18.2395	12.9178	13.8102	13.5642	18.2077	10.5733	13.4184	14.5699	16.459	18.2955	16.863	19.4766	19.8001	21.0946	15.2654	16.508	13.9752	19.6992	17.2602	19.7283	9.09299	13.641	15.0601	14.2684	16.0213	14.6484	8.637	18.1219	18.1238	19.086	16.6689	20.104	19.0672
26_1.cdf	30	elp3Δ	pRS425	30_elp3Δ_empty8	18.8128		12.6515		9.58256		20.0518	19.5277	16.8604	21.1569	16.7007	7.96029	17.8413	12.6921	13.2004	13.4484	17.5918	10.2158	13.5271	14.0309	16.2613	18.1623	16.704	19.2305	19.6029	20.7457	14.9903	16.5717	13.6268	19.1822	17.2259	19.4379	9.32565	13.5002	14.8537	13.9869	15.8418	14.348	8.10977	17.8557	17.844	18.696	16.1183	19.6803	18.6784
27_1.cdf	30	elp3Δ	pRS425	30_elp3Δ_empty9	19.3252		13.4845	9.59489	10.4366		20.2571	19.2376	15.7814	21.1617	16.8781	9.27225	18.1562	12.537	11.3968	13.0351	17.968	13.3613	13.2976	14.0791	16.2637	18.1169	16.3215	19.3783	19.7331	20.9571	14.7247	16.8974	13.8221	19.5227	17.4002	19.6541	10.4855	13.5252	14.795	14.0671	15.8949	14.2762	8.01387	18.0682	18.1408	18.3992	16.5719	19.9539	18.9441
28_1.cdf	30	elp3Δ	pRS425-tK-tQ-tE	30_elp3Δ_OE1	18.8343		13.5832		10.1824		20.1516	19.5203	16.5672	21.1645	16.6392	10.1711	17.7605	12.7953	11.9619	13.2138	17.5771		13.4737	14.3574	16.1466	18.1664	16.5872	19.2105	19.5996	20.8495	14.8007	16.897	14.0388	19.1635	17.1732	19.4514	9.21634	13.3788	14.9518	14.0233	15.8975	14.3571	8.09857	18.1171	18.1316	18.9242	16.2251	19.6728	18.7118
29_1.cdf	30	elp3Δ	pRS425-tK-tQ-tE	30_elp3Δ_OE2	18.9748	9.61346	13.2028	8.82688	10.0369		20.2477	19.7844	16.6688	21.1901	16.7343	10.0373	17.7835	12.6877	11.7911	13.0119	17.4644		13.0709	13.8494	15.8049	17.9515	16.317	18.8988	19.563	20.8457	14.5011	16.8359	13.8126	19.2091	17.2073	19.4473	10.2619	13.3634	14.8463	13.983	15.8947	14.3146	7.64905	18.2204	18.2155	18.9917	16.3879	19.6899	18.7689
30_1.cdf	30	elp3Δ	pRS425-tK-tQ-tE	30_elp3Δ_OE3	18.7524	8.7783	13.3736		10.2941	10.2794	20.2823	17.9086	15.0147	20.9696	14.8755		17.7757	12.9779	10.4981	12.9556	17.821		13.2581	14.5802	16.4277	18.273	16.5841	19.303	19.6352	20.9156	15.177	17.2726	14.537	19.3266	17.2269	19.553	9.53539	13.3379	15.1699	14.1976	16.0511	14.3656	5.97928	18.1902	18.2165	19.6659	16.3499	19.8277	18.696
31_1.cdf	30	elp3Δ	pRS425-tK-tQ-tE	30_elp3Δ_OE4	19.0444	10.6536	13.2725	8.67321	10.1166	9.58646	20.0932	19.4779	16.7646	21.2046	16.7632	9.47028	17.9863	12.8022	10.1481	13.1269	17.6181	13.4548	13.1392	14.2295	16.1044	18.0701	16.5076	19.2954	19.6083	20.9727	15.2324	17.0097	14.1859	19.3409	17.2725	19.6262	8.97426	13.4927	14.9075	14.0457	15.787	14.3635	6.34829	18.3638	18.3885	19.0444	16.4252	19.8113	18.8378
32_1.cdf	30	elp3Δ	pRS425-tK-tQ-tE	30_elp3Δ_OE5	19.2059		15.4651	8.69671	10.4782		21.9415	18.1944	15.5299	20.9304	15.384		18.0225	12.9588	10.203	13.3214	18.2486		13.4382	14.5886	16.5786	18.2813	16.6944	19.3125	19.7011	21.0969	15.5248	17.0829	14.2275	19.6673	17.3276	19.7481	9.76347	13.2793	14.8438	14.1277	15.9021	14.277	7.09712	18.2654	18.2897	20.1921	16.8494	20.1427	19.0249
33_1.cdf	30	elp3Δ	pRS425-tK-tQ-tE	30_elp3Δ_OE6	18.9763		13.3419	9.96686	10.3918	9.2335	20.0248	19.6741	16.81	21.1814	16.736	8.365	17.8199	12.7441	12.0206	13.2287	17.5163		12.6758	13.9993	15.8905	18.041	16.4969	19.1733	19.5889	20.8666	15.1247	16.754	13.7442	19.1925	17.2335	19.4797	8.70431	13.456	14.8704	13.9778	15.7609	14.3745		18.1434	18.138	19.2935	16.344	19.6786	18.7138
34_1.cdf	30	elp3Δ	pRS425-tK-tQ-tE	30_elp3Δ_OE7	18.9149		13.0175	9.9817	10.6527		20.2392	19.6516	16.8191	21.2033	16.9351	9.05767	17.8825	12.9902	12.7068	13.2877	17.5865	9.29556	13.2229	14.201	16.0498	18.1413	16.6208	19.2254	19.6505	20.9611	14.9785	16.6379	13.896	19.3184	17.2683	19.5712	9.6846	13.6066	14.989	14.0376	15.8699	14.5625		18.0997	18.1244	18.5672	16.5079	19.693	18.8282
35_1.cdf	30	elp3Δ	pRS425-tK-tQ-tE	30_elp3Δ_OE8	18.8824		13.4225	9.36942	9.83474	10.7666	21.1242	18.2975	15.2899	21.1898	16.7302		17.8311	12.8736	10.3015	13.0117	17.818		13.2986	14.1748	16.1345	18.2008	16.6206	18.9081	19.6607	20.859	14.6615	17.0539	14.0312	19.3011	17.2688	19.4907	10.749	13.315	14.6629	14.2394	15.9756	14.243	6.95741	18.0104	17.9798	19.7967	16.6468	19.7827	18.7376
36_1.cdf	30	elp3Δ	pRS425-tK-tQ-tE	30_elp3Δ_OE9	18.8861		13.3258	10.8857	10.1488		20.3989	19.6939	16.7404	21.2277	16.8181	8.52959	17.8036	12.7391	12.4526	13.1623	17.5487	13.0135	12.9464	14.412	15.8844	18.0694	16.5198	18.9718	19.6158	20.839	14.7204	16.599	13.7386	19.1847	17.2162	19.471	8.95033	13.3619	14.891	13.9765	15.8318	14.3977	8.25852	18.0398	18.0478	18.9385	16.3818	19.6426	18.6844
37_1.cdf	30	elp3Δ	pRS315	30_elp3Δ_empty_315_1	19.3005		13.6538	10.7923	9.64647	10.9094	20.5136	18.2573	15.8739	21.1062	16.8036	9.87073	18.2803	12.3944	9.70137	13.4201	18.0954	13.7263	13.2389	14.273	16.6433	18.3028	16.4052	19.303	19.6978	21.0757	14.516	17.2522	14.314	19.6298	17.3954	19.7518	10.1102	13.7257	15.0522	14.1145	15.8989	14.4723		18.4551	18.5156	18.487	16.6566	19.7039	18.9952
38_1.cdf	30	elp3Δ	pRS315	30_elp3Δ_empty_315_2	19.1177		13.1753	10.2594	10.0901	11.0853	20.6903	18.6085	16.0499	21.2212	17.3148	9.51079	18.2519	12.7634	12.143	13.2951	17.7244		13.455	13.6149	16.5313	18.298	16.6752	19.3057	19.7053	21.0925	14.6808	17.0938	14.1982	19.3488	17.3156	19.6908	9.21457	13.5414	15.1209	14.0914	15.9176	14.6317	8.11492	18.4376	18.481	18.6207	16.4947	19.5643	18.8426
39_1.cdf	30	elp3Δ	pRS315	30_elp3Δ_empty_315_3	19.4132		13.7462	8.46092	10.2647	7.50888	21.5159	18.2276	16.0388	20.9691	16.7398		18.3228	12.6355	10.8324	13.3243	18.1002		13.4115	13.7503	16.9547	18.321	16.5503	19.4049	19.6577	21.1527	14.7149	17.23	14.4293	19.5288	17.3042	19.7592	9.73472	13.6333	15.0928	14.1233	15.8088	14.4104	7.41623	18.4881	18.514	19.8412	16.6591	19.7587	18.8589
40_1.cdf	30	elp3Δ	pRS315	30_elp3Δ_empty_315_4	18.767		12.7054		9.69254	10.2149	20.365	18.0205	15.5489	20.9492	16.4423		18.1166	12.8183	10.892	13.2508	17.8952	13.5585	13.4518	14.1413	16.7409	18.3056	16.5603	19.2828	19.6285	20.9521	15.1766	17.4448	14.6844	19.4015	17.2767	19.6237	10.0145	13.6521	15.3047	14.2474	16.056	14.5399	7.41176	18.2224	18.2674	18.504	16.3435	19.406	18.728
41_1.cdf	30	elp3Δ	pRS315	30_elp3Δ_empty_315_5	19.2536		13.36	7.77812	9.99533	8.26801	20.9817	18.3593	16.0292	21.1656	17.2593	9.5891	18.3958	12.7224	11.3082	13.0815	17.8939		13.2684	14.2728	16.6293	18.2439	16.6709	19.2709	19.6574	21.1228	14.6235	17.1428	14.1234	19.4714	17.3463	19.7526	10.6255	13.5739	15.0646	13.9791	15.8169	14.4875	7.96856	18.4634	18.519	19.2263	16.5976	19.5989	18.9363
42_1.cdf	30	elp3Δ	pRS315	30_elp3Δ_empty_315_6	18.9151	9.20204	13.0026	10.1275	9.99995		20.2772	19.6481	17.1455	21.2003	17.0433	8.28689	17.9971	12.5716	12.8976	13.1139	17.7282	13.1248	13.3091	13.6858	16.3346	18.2239	16.5311	19.1192	19.6346	20.8796	14.5151	16.7039	13.8374	19.3111	17.2741	19.5177	9.4971	13.494	15.0672	13.9108	15.8458	14.535	7.0975	18.0682	18.1173	18.2959	16.2582	19.3315	18.7545
43_1.cdf	30	elp3Δ	pRS315	30_elp3Δ_empty_315_7	19.0134		13.6208		9.86813		20.1335	18.1967	15.8254	21.1663	16.9903	6.45769	18.2167	12.469	8.74993	13.3521	17.6542		13.4851	14.061	16.588	18.2971	16.5408	19.3041	19.718	21.102	14.9164	17.2355	14.5046	19.292	17.397	19.7279	9.54793	13.5898	15.0859	14.1719	15.8986	14.5459		18.4157	18.4496	18.8261	16.5294	19.5328	18.7146
44_1.cdf	30	elp3Δ	pRS315	30_elp3Δ_empty_315_8	19.2396		13.4013	8.38952	10.2895		20.565	18.8208	16.245	21.2617	17.5483	9.16269	18.4455	12.7839	13.4646	13.5601	17.8276	13.3438	13.4497	14.6707	16.5762	18.309	16.6459	19.5459	19.7885	21.2595	15.0849	16.5378	14.2863	19.3933	17.3825	19.7984	9.43657	13.9406	15.433	14.0663	15.9185	14.9287	8.46332	18.4971	18.5421	18.5254	16.6549	19.5715	18.8521
45_1.cdf	30	elp3Δ	pRS315	30_elp3Δ_empty_315_9	19.0167	9.15983	13.4106	10.1526	10.4567		20.2094	19.344	15.9453	21.1393	17.2288		18.2168	12.5682	11.0504	13.2237	17.6325	13.3221	13.293	14.0316	16.2724	18.1795	16.4705	19.257	19.667	21.0046	14.5099	17.0653	14.3072	19.2134	17.3771	19.6239	9.53177	13.8623	15.028	14.0632	15.7875	14.3715		18.3283	18.3394	19.0059	16.553	19.4518	18.6521
46_1.cdf	30	elp3Δ	pRS315-ELP3	30_elp3Δ_ELP3_1	19.7281		14.1427	11.7632	10.0657	10.0339	20.8492	18.4816	16.3126	21.1238	17.4903	9.8078	18.6095	13.2871	12.6521	13.8936	18.2701	13.7034	13.5431	14.6691	17.1365	18.2835	16.5757	19.7729	19.7697	21.385	15.3892	16.7423	14.7388	19.8054	17.3413	19.8737	9.58351		15.7137	14.0464	15.942	15.2001	8.22975	18.9583	18.9663	19.1947	17.0717	18.8073	19.0566
47_1.cdf	30	elp3Δ	pRS315-ELP3	30_elp3Δ_ELP3_2	19.6473		13.8539	7.95602	10.5201		20.3798	18.3649	16.2929	21.1871	17.5108	7.78208	18.6481	13.1289	11.271	13.8174	17.9794		13.5008	14.5796	17.0567	18.3141	16.7651	19.7547	19.7861	21.3771	15.3535	17.2607	14.8257	19.7094	17.3867	19.8736	9.01021	14.1511	15.6346	14.0948	15.9038	15.0962	6.47912	19.0755	19.1443	18.7162	17.0635	18.7666	18.8176
48_1.cdf	30	elp3Δ	pRS315-ELP3	30_elp3Δ_ELP3_3	19.3002		13.3212	10.9143	10.5425		20.2578	18.5641	15.9297	21.2017	17.2227		18.3032	13.1858	14.6351	13.8482	17.7416	12.5749	13.602	14.6979	17.012	18.389	16.8064	19.5632	19.7843	21.1829	15.4451	15.7792	14.2974	19.4136	17.296	19.6226	9.85767	13.7325	15.6907	14.0701	16.0173	15.2539	9.03379	18.3747	18.3542	19.6746	16.744	18.3453	18.502
49_1.cdf	30	elp3Δ	pRS315-ELP3	30_elp3Δ_ELP3_4	19.5684		13.1878	9.74526	10.214	10.8131	20.4473	18.5392	16.3607	21.2449	17.5157	9.67027	18.6189	13.2589	13.4688	14.0299	17.8706	10.3932	13.4642	14.7583	17.0622	18.3622	16.8289	19.7066	19.8136	21.3538	15.3649	16.5111	14.503	19.5741	17.4121	19.8339	9.23679	13.9972	15.7214	14.0756	15.9512	15.2333	8.60389	18.8676	18.9085	19.1424	16.9652	18.4993	18.9421
50_1.cdf	30	elp3Δ	pRS315-ELP3	30_elp3Δ_ELP3_5	19.5026		13.6541	11.6211	10.2163		20.2689	18.2194	16.2901	21.0794	17.5458	9.36637	18.605	12.8941	10.6086	13.5177	17.7418		13.5243	14.3848	17.0648	18.2512	16.6674	19.5396	19.6849	21.2687	15.0925	17.155	14.6371	19.4509	17.3223	19.7428	10.2803	13.8455	15.4966	13.9909	15.8601	14.8562	8.01051	18.9259	18.9814	19.5978	16.8512	18.4333	18.7514
51_1.cdf	30	elp3Δ	pRS315-ELP3	30_elp3Δ_ELP3_6	19.5599		13.449	10.3999	9.52368	9.44216	20.3185	18.4813	16.2797	21.1791	17.4475	8.54086	18.4803	13.1093	12.4645	13.4239	17.6751	13.4579	13.6358	14.186	16.8932	18.2561	16.6191	19.5711	19.7457	21.2562	15.1271	16.8419	14.4609	19.4029	17.3793	19.7416	8.48319		15.5326	14.0536	15.8494	15.0106	8.19518	18.8081	18.8322	19.6262	16.883	18.2575	18.6002
52_1.cdf	30	elp3Δ	pRS315-ELP3	30_elp3Δ_ELP3_7	19.4615		13.7129	10.4499	10.5276	10.6536	20.459	18.2435	16.1027	21.0492	16.9687	8.68236	18.4288	12.9067	10.5719	13.352	17.8555		13.4319	14.8066	16.9749	18.2759	16.5834	19.4725	19.687	21.2132	14.8467	17.0021	14.5481	19.4837	17.3309	19.7232	8.97924	13.6626	15.444	14.0638	15.8546	14.7598	6.77496	18.8233	18.8659	19.7898	16.791	18.506	18.6872
53_1.cdf	30	elp3Δ	pRS315-ELP3	30_elp3Δ_ELP3_8	19.2449	10.5902	13.971	9.04789	10.7055		20.2974	18.1999	15.8416	21.1055	16.5569	9.44081	18.1824	12.7145	9.87517	13.1642	17.5657		13.3443	14.4973	16.6406	18.227	16.4567	19.2565	19.6792	21.0583	14.5614	17.0376	14.304	19.3581	17.3701	19.629	8.96918	13.3599	15.1716	14.0184	15.8381	14.5574	6.36726	18.6265	18.6799	19.8096	16.6396	18.437	18.5999
54_1.cdf	30	elp3Δ	pRS315-ELP3	30_elp3Δ_ELP3_9	19.494		13.5027		10.3282	10.9598	20.6051	18.5789	16.2605	21.2347	17.4334		18.4762	13.1803	12.4528	13.8884	17.7599	8.9402	13.5121	14.5264	16.8318	18.2758	16.6929	19.5106	19.7356	21.2463	15.1037	16.8167	14.6244	19.4499	17.3787	19.7311	9.42652	13.8415	15.5653	14.045	15.8879	15.0539	8.39547	18.819	18.8483	19.2313	16.8632	18.3537	18.6483
55_1.cdf	34	elp3Δ	pRS425	34_elp3Δ_empty1	19.483		13.3592	10.2819	9.45493		19.8129	18.2035	15.3162	21.1039	15.3985		17.9535	12.6883	11.258	12.9101	17.5697		13.3854	14.2288	16.5291	18.2286	16.3987	19.6395	19.7367	21.1552	14.6595	16.9222	13.8916	19.1207	17.3039	19.8149	9.22682	13.2913	14.7534	13.987	15.8186	14.175	7.24493	18.1003	18.1152	19.9363	16.1696	19.4849	18.6983
56_1.cdf	34	elp3Δ	pRS425	34_elp3Δ_empty2	19.4635		13.3209	9.84866	9.88629		19.8652	18.1446	15.3171	21.0055	16.3169	7.696	17.8753	12.2694	9.71611	12.9902	17.0656	13.4178	13.4508	14.0284	16.3408	18.1341	16.3375	19.4529	19.6322	21.0401	14.5167	16.998	13.9747	18.7411	17.1985	19.7332	9.79032	13.3126	14.5934	13.9198	15.7471	14.0968		17.8833	18.0166	20.4333	16.0601	19.1391	18.2001
57_1.cdf	34	elp3Δ	pRS425	34_elp3Δ_empty3	19.2623		13.0031	11.3662	10.3476	10.2251	20.3634	18.0829	15.1658	21.0213	16.0072	9.76928	17.7316	12.116	8.99049	12.7488	17.2365		13.1936	14.2975	16.3849	18.1603	16.3707	19.3917	19.6294	21.0229	14.9915	17.0023	14.0777	18.9153	17.2071	19.7047	10.1612		14.5158	13.989	15.7456	14.0898	8.50205	17.8508	17.9818	20.3609	16.1817	19.2879	18.4326
58_1.cdf	34	elp3Δ	pRS425	34_elp3Δ_empty4	18.7808		12.8022		10.1774	10.7941	20.6653	18.1088	14.6349	21.0484	16.2229	9.66671	17.481	12.2681	9.37795	12.5498	17.0096		13.4867	13.9746	16.0952	18.1289	16.3328	18.7194	19.535	20.7243	13.8482	17.0329	13.5355	18.682	17.2651	19.5001	9.75627	12.5705	14.121	13.9385	15.7386	13.8609		17.4541	17.6044	20.4144	15.6941	19.3153	18.1657
59_1.cdf	34	elp3Δ	pRS425	34_elp3Δ_empty5	19.2601	10.1755	13.1587	8.87313	10.3539	10.7318	20.5916	18.5019	14.9892	21.1834	16.839	8.42281	17.8631	12.8598	12.697	13.0534	17.5293	10.3261	13.691	14.309	16.3462	18.2259	16.7622	19.3829	19.7098	21.0439	14.5025	16.6977	13.594	19.0827	17.2517	19.6957	9.3077	13.3236	14.7299	13.9657	15.8376	14.2149	6.51939	17.8632	17.8256	19.832	16.2954	19.6117	18.555
60_1.cdf	34	elp3Δ	pRS425	34_elp3Δ_empty6	19.0647		13.2177	10.708	10.7181		20.1301	19.012	14.8489	21.1295	16.6566	8.82861	17.6913	12.2833	11.6459	12.5357	16.9726		12.982	14.2103	16.0228	18.0131	16.388	18.9416	19.5621	20.8188	13.9652	16.8079	13.4651	18.6533	17.1646	19.5113	9.10642	13.07	14.4852	13.8863	15.7318	13.9066		17.7006	17.7765	20.258	16.0633	19.2874	18.2492
61_1.cdf	34	elp3Δ	pRS425	34_elp3Δ_empty7	19.3764		13.6495		9.87154		20.2475	18.1014	15.2374	20.9237	15.3813	7.95849	17.9411	12.3454	11.2078	13.1504	17.1816	13.7354	13.2883	14.7023	16.6183	18.1993	15.657	19.4206	19.6283	20.9972	14.65	16.895	13.7962	18.5907	17.2125	19.7032	10.1162	13.2848	14.4699	13.8785	15.7217	13.9273	7.24829	17.7335	17.867	20.3844	16.0707	19.191	18.1533
62_1.cdf	34	elp3Δ	pRS425	34_elp3Δ_empty8	19.1846	9.57543	12.1863	9.18052	9.75221		19.9196	17.946	15.2183	20.8583	16.3497	8.60527	17.9675	12.5877	12.4355	13.4511	16.9443	13.7598	13.6026	14.7749	16.8335	18.2371	16.4262	19.5815	19.6042	21.0702	15.0653	16.9798	14.2718	18.5129	17.1676	19.8236	9.66268	13.6142	14.9495	13.9918	15.9484	14.3211	8.70206	17.8192	17.9912	20.3597	16.022	19.1045	18.0619
63_1.cdf	34	elp3Δ	pRS425	34_elp3Δ_empty9	19.0757		12.9871	10.0703	10.4254		20.0686	19.2088	15.2298	21.0313	16.7749	9.17157	17.8267	12.6326	14.1053	13.4612	17.3541	11.9024	13.4479	14.2833	16.3807	18.008	15.862	19.3334	19.5773	20.9288	14.8727	15.8469	13.1372	18.816	17.0588	19.5683	8.81358	13.1793	14.6972	13.9343	15.7966	14.3795	8.38656	17.2139	17.3883	20.4902	16.0159	19.4342	18.2809
64_1.cdf	34	elp3Δ	pRS425-tK-tQ-tE	34_elp3Δ_OE1	18.4996		12.6838	10.6615	9.91113	9.57232	19.6486	19.6357	15.8397	21.0529	15.9907	9.37945	17.0818	12.1986	9.48425	12.5759	16.6103		12.9809	13.8628	15.5313	17.9801	15.5128	18.5299	19.3913	20.461	14.2338	16.96	13.48	18.3316	17.0393	19.1951	9.52371	12.5419	14.0172	13.8897	15.6946	13.7812		17.1677	17.2795	20.2456	15.5097	18.7615	17.7917
65_1.cdf	34	elp3Δ	pRS425-tK-tQ-tE	34_elp3Δ_OE2	18.7038		13.0088		10.355	10.5802	19.5219	19.688	15.9328	21.0746	16.0698	9.86469	17.2052	12.3151	10.9064	12.1476	15.9195		13.0911	13.5085	15.4496	17.8157	15.241	18.6043	19.4022	20.4858	13.6021	16.6377	13.1756	17.6615	17.0631	19.2703	9.98351	12.7695	14.0989	13.7098	15.5477	13.649	6.70906	17.3812	17.3817	20.5632	15.7205	18.2633	17.2911
66_1.cdf	34	elp3Δ	pRS425-tK-tQ-tE	34_elp3Δ_OE3	18.8578	8.49059	12.9875	10.5135	9.81189		19.6895	19.4591	16.0898	21.1098	16.2332	8.09395	17.3928	12.4123	11.1356	12.4054	16.4331		13.0265	13.697	15.6292	17.8863	15.4594	18.8075	19.4702	20.6585	13.8409	16.6673	13.2152	18.1832	17.1032	19.4056	8.53089	12.8676	14.1446	13.6846	15.5931	13.7357	6.55914	17.2503	17.494	20.4765	15.8949	18.6898	17.7005
67_1.cdf	34	elp3Δ	pRS425-tK-tQ-tE	34_elp3Δ_OE4	18.9103		13.2026		10.0971		19.7084	19.4672	16.3198	21.1175	16.4257	8.27057	17.539	12.2299	10.5857	12.7146	17.0348		12.9589	13.7128	15.8654	17.9276	15.508	18.9673	19.5037	20.7809	14.5664	16.8735	13.6772	18.7936	17.1386	19.5045	9.35765	13.1955	14.4235	13.9273	15.7402	13.922	7.27711	17.698	17.7357	20.1118	16.0339	19.1339	18.3269
68_1.cdf	34	elp3Δ	pRS425-tK-tQ-tE	34_elp3Δ_OE5	19.28		13.734		10.4917		20.2796	18.475	15.3522	21.1493	16.8792	10.4828	17.933	12.7475	11.1018	12.782	17.4533	13.789	13.2807	14.5729	16.3163	18.1549	16.115	19.4513	19.6816	21.1125	15.0959	17.0216	14.0369	19.0833	17.3187	19.807	9.76092	13.2457	14.714	14.1001	15.8166	14.2314	7.15373	18.0899	18.1025	19.7627	16.2241	19.4233	18.6623
69_1.cdf	34	elp3Δ	pRS425-tK-tQ-tE	34_elp3Δ_OE6	19.2653	10.7354	13.3654	10.1996	9.99803		19.8213	18.2698	15.1698	21.1657	16.7002	9.47249	17.8115	12.5419	10.0313	12.9202	17.3268		13.1644	14.3952	16.3513	18.1787	16.0966	19.3386	19.6832	21.0552	14.6758	17.0849	13.941	19.0557	17.3309	19.7722	9.10093	13.2613	14.6742	14.0674	15.8926	14.1401	6.96792	17.9953	17.9963	19.6614	16.2003	19.3727	18.5973
70_1.cdf	34	elp3Δ	pRS425-tK-tQ-tE	34_elp3Δ_OE7	18.979		12.8296	6.73947	10.1567		19.967	19.4011	14.9755	21.0764	16.4048	7.74504	17.5119	12.2447	11.2661	12.5187	17.0083	13.2286	13.1569	14.4769	15.7972	17.9883	15.8177	18.8935	19.521	20.7355	13.9999	16.6667	13.3732	18.6882	17.1697	19.468	9.07473	13.0043	14.3955	13.9527	15.6866	13.9503	7.04043	17.6784	17.7357	20.0571	16.0499	19.0032	18.3678
71_1.cdf	34	elp3Δ	pRS425-tK-tQ-tE	34_elp3Δ_OE8	18.9083		12.8961	9.34291	10.178		19.9959	19.5221	16.3173	21.164	16.5445	9.57003	17.5963	12.6538	13.921	13.5895	17.1635	11.4337	13.2167	14.4178	16.0217	18.1463	16.599	19.2722	19.596	20.891	14.8287	15.7688	13.4243	18.7566	17.0935	19.5472	9.20798	13.1393	14.7485	14.0022	15.7628	14.4184	8.19445	17.4454	17.5781	20.284	16.089	19.0048	18.3187
72_1.cdf	34	elp3Δ	pRS425-tK-tQ-tE	34_elp3Δ_OE9	17.4817	22.9656	16.4904	24.1959	27.2534	26.6609	15.8217	14.967	19.5832	13.4613		21.0403	15.8782		15.7918	23.5021		25.761	16.7143		14.1065	16.7288		21.8852		20.2466			14.6335	15.7833	15.917	18.4957	16.8137	26.4832			13.6563	15.682	22.4302		15.9769	11.1287	20.8293		19.6112
73_1.cdf	34	elp3Δ	pRS315	34_elp3Δ_empty_315_1	20.0222	9.84473	13.951	10.3992	10.2158	6.45957	21.0448	18.3044	16.2021	21.0685	16.6233	10.2348	17.8941	12.479	9.85234	13.077	17.8381	13.7271	13.5339	15.0421	17.1805	18.3091	16.1441	19.2031	19.6083	21.3924	14.193	17.3544	13.7872	19.356	17.2786	20.2725	8.64503	12.1817	14.5037	13.9735	15.8354	13.9901		17.795	17.816	19.1946	16.1686	19.399	18.7583
74_1.cdf	34	elp3Δ	pRS315	34_elp3Δ_empty_315_2	20.1644		13.3824		10.466		20.6399	19.3271	16.1031	21.188	16.7168	10.0352	17.8296	12.4954	12.5382	12.5418	17.5089	13.1968	13.4227	14.059	16.807	18.1286	16.9322	19.3912	19.6524	21.3274	13.9285	16.8939	13.6451	18.9771	17.1972	20.1367	9.52558	13.2637	14.7217	14.2177	16.0466	13.9977	7.07488	17.7278	17.6864	19.7068	16.5698	19.0869	18.3104
75_1.cdf	34	elp3Δ	pRS315	34_elp3Δ_empty_315_3	20.458	9.56407	13.8717	9.78329	9.7707	10.4726	20.6826	18.491	16.1972	21.1149	16.6861	8.59562	18.2222	12.7843	10.4069	12.9182	17.7752	13.7689	13.3779	14.2675	17.2887	18.2767	16.5025	19.81	19.7107	21.4948	14.4704	17.301	14.0993	19.3739	17.2545	20.3194	9.40176	11.2173	14.8068	14.3099	15.9879	14.2588	7.2879	18.1276	18.1256	18.938	16.379	19.4208	18.7617
76_1.cdf	34	elp3Δ	pRS315	34_elp3Δ_empty_315_4	20.0951	9.86072	13.6105	10.8868	9.94363	10.3859	20.8687	18.4292	15.8984	21.1255	16.6414	8.87716	17.9619	12.8016	11.3614	12.6863	17.5697	13.5311	13.1557	13.6493	16.8724	18.1941	16.3259	19.2675	19.6073	21.2195	14.4232	17.2112	13.4537	19.1041	17.2497	20.0421	10.1577	11.5225	14.3117	14.2384	15.9882	14.0633		17.7002	17.7012	19.7383	16.0437	19.2432	18.6027
77_1.cdf	34	elp3Δ	pRS315	34_elp3Δ_empty_315_5	20.0822	8.30431	13.2413		9.5421		20.2802	18.1994	15.8227	20.9709	16.1751	7.13469	17.9994	12.782	11.3593	12.9313	17.4482	13.5578	13.4527	14.68	17.3345	18.2959	16.1114	19.7154	19.6592	21.2403	14.0646	17.1977	13.9691	18.913	17.2898	20.1232	9.60691	12.7254	14.6629	14.2731	16.0648	14.0988		17.7154	17.7145	19.5946	16.0284	19.1077	18.5911
78_1.cdf	34	elp3Δ	pRS315	34_elp3Δ_empty_315_6	19.3508		13.0947		9.82505	9.27012	20.2445	19.5526	17.0099	21.1493	16.4031	9.77924	17.395	12.3479	11.0415	12.6352	17.1231	13.1775	13.0219	13.7798	16.4329	18.1045	16.3591	18.6477	19.5058	20.9307	13.4933	17.0511	13.1045	18.738	17.1235	19.8208	9.1284	11.5158	13.9773	14.2709	15.9245	13.7859	7.0177	17.2047	17.0911	19.3964	15.6446	18.9381	18.3098
79_1.cdf	34	elp3Δ	pRS315	34_elp3Δ_empty_315_7	20.3518	11.3236	13.6927	9.76937	10.3261	11.0236	20.7946	18.349	15.9262	21.1181	16.7034	7.79297	18.0403	13.0217	14.945	13.457	17.7418	13.1643	13.3882	14.4323	17.5038	18.396	16.963	19.9221	19.7524	21.4053	14.9119	15.621	13.8191	19.1072	17.3021	20.208	9.88055		15.1053	14.4567	16.2555	14.9023	8.94774	17.4524	17.3422	19.7104	16.2485	19.1538	18.5785
80_1.cdf	34	elp3Δ	pRS315	34_elp3Δ_empty_315_8	19.9161		13.7811	10.8349	9.84117	10.8578	21.162	18.6759	16.3078	21.2238	17.0216	9.92809	17.8636	12.6108	13.8957	13.4661	17.6485	13.4748	13.6264	14.5094	17.0321	18.3374	16.8648	19.1302	19.6544	21.3476	14.0903	16.3107	13.3843	19.1951	17.3189	20.2021	10.0488	12.4412	14.6035	14.4022	16.1548	14.3204	8.31856	17.5552	17.4862	19.5558	16.1811	19.3136	18.8316
81_1.cdf	34	elp3Δ	pRS315	34_elp3Δ_empty_315_9	20.0188	8.72924	13.7291	11.2461	9.78017	10.768	20.4956	18.1747	16.1972	21.0201	15.5388	7.83855	18.0301	12.7613	10.3126	12.8869	17.9154	13.6505	13.4704	14.7033	17.3836	18.3569	16.5023	19.4828	19.6463	21.4836	14.4387	17.3515	13.8736	19.5205	17.3804	20.3975	10.7191	12.5159	14.7139	14.4289	16.0923	14.2923		17.8643	17.9174	18.7805	16.0667	19.5126	18.9202
82_1.cdf	34	elp3Δ	pRS315-ELP3	34_elp3Δ_ELP3_1	19.3266		13.7035		10.058		19.8856	18.2329	15.6555	21.0764	17.087		18.0626	12.789	9.82336	12.9096	17.2431		12.9991	14.9222	16.7841	18.1841	16.6864	19.4359	19.6455	21.2001	14.3773	17.0957	14.2482	19.07	17.2406	19.8199	8.68728	13.3461	15.0214	14.3422	15.977	14.5141	6.78551	18.4266	18.4587	20.002	16.5673	18.2418	18.1165
83_1.cdf	34	elp3Δ	pRS315-ELP3	34_elp3Δ_ELP3_2	19.3693		13.2237		9.87903	9.15896	20.209	18.5916	15.8487	21.1344	17.1841	9.04265	18.0953	13.0782	12.3044	13.2672	17.0833		13.0084	14.8781	16.585	18.133	16.8306	19.4983	19.6603	21.2162	14.4295	16.7586	14.1333	18.8356	17.1771	19.7863	9.31658	13.2917	15.0874	14.2098	15.9664	14.5515	9.34125	18.2999	18.4378	20.4291	16.7271	17.9113	17.8403
84_1.cdf	34	elp3Δ	pRS315-ELP3	34_elp3Δ_ELP3_3	19.3479		13.6393	7.03298	10.2387		20.1097	18.1854	15.769	20.9727	16.9445	8.95146	18.1325	12.8271	10.0496	12.9903	17.4127	13.7341	13.2917	14.9751	16.9729	18.2286	16.7194	19.5422	19.6277	21.2459	14.8376	17.1729	14.3886	19.1884	17.2495	19.9257	9.11083		15.11	14.3528	15.9952	14.5933	7.34557	18.5402	18.5755	20.027	16.6161	18.3728	18.1115
85_1.cdf	34	elp3Δ	pRS315-ELP3	34_elp3Δ_ELP3_4	19.6077		13.9214		9.60217		20.2971	18.212	15.964	20.9887	16.5815	11.2831	18.3753	12.836	10.4409	13.1069	17.4649	13.7362	13.3998	15.0863	17.2194	18.3058	16.776	19.692	19.6943	21.3957	14.9536	17.224	14.7366	19.2319	17.2191	20.0591	9.43257	13.7754	15.256	14.3825	15.9897	14.6024		18.6261	18.6752	19.7035	16.9039	18.2993	18.1493
86_1.cdf	34	elp3Δ	pRS315-ELP3	34_elp3Δ_ELP3_5	19.4419		13.5303	8.06431	10.0152		20.2679	18.6045	15.969	21.1982	17.2979	10.2514	18.2084	12.9328	11.8727	12.8963	16.9655		13.0712	14.7668	16.7192	18.1941	17.0413	19.5668	19.7161	21.2988	14.5498	16.774	14.2203	18.8274	17.2161	19.8819	10.2521		15.156	14.2933	15.984	14.6829		18.5075	18.5053	19.7784	16.5893	17.8235	17.8161
87_1.cdf	34	elp3Δ	pRS315-ELP3	34_elp3Δ_ELP3_6	19.5472		13.4143		10.43		20.3626	18.5597	16.0541	21.1703	17.433	9.71479	18.3677	13.1567	12.4239	13.1229	17.2733	13.4193	13.3864	15.0153	16.9021	18.2451	16.8551	19.666	19.7174	21.3896	14.8614	16.7929	14.3727	19.0776	17.2715	19.9912	9.40537	13.7736	15.3761	14.2297	16.0384	14.7923	7.91704	18.6024	18.6103	19.7195	16.7506	18.0449	18.0018
88_1.cdf	34	elp3Δ	pRS315-ELP3	34_elp3Δ_ELP3_7	19.4858		13.3976		10.3716	8.69198	20.9342	18.3012	15.8484	20.9942	17.0811	8.80573	18.1422	12.9905	11.9438	13.2923	17.6731	13.7145	13.6537	15.2846	17.1048	18.275	16.9668	19.8018	19.6623	21.31	14.9839	17.027	14.5963	19.4275	17.2242	19.9603	9.82682		15.3285	14.2842	16.0416	14.7887	6.35036	18.5682	18.6004	19.7283	16.7057	18.6996	18.4472
89_1.cdf	34	elp3Δ	pRS315-ELP3	34_elp3Δ_ELP3_8	19.5715		13.5369	10.9596	10.4944		20.4396	18.6753	15.9778	21.2168	17.2569	9.6457	18.1576	13.0712	12.4923	13.3383	17.6123		13.6374	14.9127	16.749	18.2768	17.1083	19.817	19.7878	21.3851	14.9	16.7278	14.381	19.4249	17.3103	19.9852	10.4392	13.7945	15.3912	14.333	16.0877	14.8969	8.33625	18.6294	18.6465	19.2212	16.797	18.6561	18.5032
90_1.cdf	34	elp3Δ	pRS315-ELP3	34_elp3Δ_ELP3_9	19.4272		13.6142	8.43037	10.3091	10.1693	20.4187	18.4968	15.8171	21.1836	17.0871	7.86492	18.0562	12.9752	11.8689	13.099	17.3965		13.2722	14.5512	16.6167	18.2113	16.9757	19.6413	19.7274	21.2592	14.7303	17.0025	14.229	19.1453	17.3183	19.8268	9.23614	13.6679	15.1659	14.2766	16.0075	14.6068	7.19482	18.4489	18.5022	20.081	16.8435	18.4155	18.0983
[truncated: 66 more columns]
