# Supplementary material for: Loss of ncm5 and mcm5 wobble uridine side chains results in an altered metabolic profile
Source: Metabolomics. 2016 Sep 27;12(12):177. doi: 10.1007/s11306-016-1120-8 (PMC5037161; doi:10.1007/s11306-016-1120-8)
Supplement: Supplementary file 13 — Supplementary material 13 (TXT 85 kb) [file 11306_2016_1120_MOESM13_ESM.txt]

Name: C(1)_01  1115 (RI)
Synon: Retention time: 165.7703
Synon: Retention index: 1115
Synon: M/z: 190 (218,190)
Synon: Process Method: Alternative (overfit)
Synon: Number correlated M/z: 4
Num Peaks:53
51 4; 52 8; 53 5; 54 2; 
55 13; 56 9; 57 13; 58 30; 
59 103; 60 15; 61 24; 66 26; 
67 2; 70 11; 71 5; 72 16; 
73 754; 74 72; 75 92; 76 5; 
77 6; 84 4; 86 22; 87 7; 
88 7; 94 20; 100 51; 101 13; 
102 15; 103 44; 104 3; 105 4; 
114 7; 115 10; 116 999; 117 137; 
118 46; 119 5; 128 15; 130 3; 
131 16; 132 7; 133 22; 134 2; 
144 2; 147 199; 148 31; 149 15; 
190 44; 191 9; 192 3; 218 16; 
219 2; 
  
Name: C(1)_02  1116 (RI)
Synon: Retention time: 166.1349
Synon: Retention index: 1116
Synon: M/z: 220 (235,220)
Synon: Process Method: Alternative (overfit)
Synon: Number correlated M/z: 2
Num Peaks:79
50 20; 51 29; 52 60; 53 13; 
54 5; 55 18; 56 22; 57 54; 
58 65; 59 215; 60 22; 61 27; 
66 45; 67 4; 69 8; 70 125; 
71 19; 72 217; 73 999; 74 114; 
75 198; 76 14; 77 35; 78 8; 
79 56; 84 2; 85 15; 86 152; 
87 24; 88 35; 89 110; 90 9; 
91 4; 99 5; 100 348; 101 33; 
102 34; 103 102; 104 14; 105 13; 
114 3; 115 25; 117 30; 118 12; 
119 25; 120 2; 130 12; 131 75; 
132 30; 133 311; 134 44; 135 22; 
144 3; 146 90; 147 783; 148 132; 
149 64; 150 5; 158 4; 159 36; 
160 72; 161 10; 162 24; 163 13; 
174 25; 175 4; 190 32; 191 7; 
204 2; 205 26; 206 7; 207 11; 
219 3; 220 101; 221 20; 222 7; 
235 79; 236 14; 237 5; 
  
Name: C(1)_03  1140 (RI)
Synon: Retention time: 174.1896
Synon: Retention index: 1140
Synon: M/z: 151 (155,155)
Synon: Process Method: Alternative (overfit)
Synon: Number correlated M/z: 2
Num Peaks:98
50 17; 51 8; 55 7; 56 16; 
58 47; 60 45; 61 26; 63 9; 
64 24; 66 14; 68 11; 69 279; 
70 6; 75 5; 76 15; 77 42; 
78 8; 81 227; 82 9; 83 2; 
87 4; 88 13; 89 23; 90 4; 
91 66; 92 5; 93 3; 97 12; 
103 41; 104 20; 105 22; 106 12; 
107 33; 108 10; 109 20; 110 999; 
111 44; 115 37; 119 10; 121 40; 
122 9; 123 26; 124 3; 125 69; 
126 8; 127 49; 129 3; 133 156; 
135 73; 136 14; 137 144; 138 423; 
139 81; 140 11; 141 47; 142 7; 
150 11; 151 475; 152 65; 153 42; 
154 17; 155 529; 156 64; 157 35; 
158 5; 159 30; 160 4; 162 8; 
164 7; 165 28; 166 242; 167 25; 
168 6; 169 2; 178 105; 179 17; 
180 7; 182 12; 188 23; 189 14; 
190 2; 192 4; 196 2; 206 3; 
208 20; 212 61; 213 7; 214 8; 
256 2; 257 72; 258 228; 259 40; 
260 19; 261 4; 262 221; 263 34; 
264 14; 369 14; 
  
Name: C(1)_04  1151 (RI)
Synon: Retention time: 177.8026
Synon: Retention index: 1151
Synon: M/z: 236 (237,220)
Synon: Process Method: Alternative (overfit)
Synon: Number correlated M/z: 14
Num Peaks:74
52 7; 53 6; 54 2; 55 14; 
56 15; 57 14; 58 48; 59 214; 
60 21; 61 21; 66 40; 67 3; 
70 86; 71 15; 72 181; 73 999; 
74 114; 75 125; 76 7; 77 8; 
85 6; 86 146; 87 24; 88 34; 
89 91; 90 10; 91 4; 99 4; 
100 203; 101 23; 102 30; 103 96; 
104 13; 105 13; 113 2; 114 4; 
115 21; 116 12; 117 30; 118 11; 
119 20; 120 2; 130 9; 131 71; 
132 31; 133 315; 134 47; 135 25; 
144 4; 146 89; 147 778; 148 143; 
149 71; 150 7; 158 2; 160 69; 
161 10; 162 24; 163 13; 164 2; 
174 23; 175 4; 190 34; 191 7; 
192 2; 205 25; 206 8; 207 2; 
220 100; 221 21; 222 9; 235 80; 
236 18; 237 6; 
  
Name: C(2)_01  1175 (RI)
Synon: Retention time: 185.5922
Synon: Retention index: 1175
Synon: M/z: 282 (281,281)
Synon: Process Method: Alternative (overfit)
Synon: Number correlated M/z: 2
Num Peaks:86
55 10; 57 11; 59 63; 66 14; 
67 9; 68 19; 69 3; 72 8; 
73 999; 74 79; 75 68; 81 6; 
82 10; 85 5; 87 6; 89 5; 
96 3; 97 16; 99 5; 103 21; 
105 4; 109 6; 114 8; 115 7; 
117 51; 118 8; 119 16; 124 8; 
125 8; 131 32; 132 14; 133 76; 
135 4; 145 4; 147 998; 148 158; 
149 79; 158 4; 161 6; 163 16; 
165 8; 171 27; 172 3; 177 25; 
178 5; 179 18; 187 12; 188 20; 
189 24; 190 6; 191 105; 192 22; 
193 72; 194 10; 195 4; 203 15; 
205 40; 206 9; 207 128; 208 24; 
209 9; 216 14; 219 3; 221 6; 
231 3; 235 14; 237 5; 247 5; 
249 151; 250 54; 251 48; 252 10; 
265 148; 266 52; 267 31; 268 7; 
280 4; 281 836; 282 245; 283 143; 
284 24; 285 8; 369 150; 370 62; 
371 33; 372 10; 
  
Name: C(3)_01  1230 (RI)
Synon: Retention time: 201.3038
Synon: Retention index: 1230
Synon: M/z: 212 (167,193)
Synon: Process Method: Alternative (overfit)
Synon: Number correlated M/z: 4
Num Peaks:114
50 47; 51 46; 52 94; 53 14; 
57 6; 58 8; 61 22; 62 4; 
63 9; 65 2; 69 12; 70 6; 
71 9; 72 23; 73 999; 74 96; 
75 112; 76 12; 77 112; 78 27; 
79 140; 80 7; 81 3; 84 3; 
87 7; 91 14; 92 3; 93 7; 
96 4; 98 4; 105 32; 106 6; 
107 20; 109 4; 115 59; 119 41; 
120 6; 121 36; 122 3; 123 14; 
126 2; 127 2; 131 31; 132 7; 
133 197; 134 33; 135 100; 136 12; 
137 50; 138 4; 139 4; 145 6; 
146 2; 147 379; 148 32; 149 26; 
150 4; 151 46; 152 3; 153 6; 
163 7; 165 22; 166 4; 167 18; 
178 3; 179 15; 180 3; 181 52; 
182 8; 183 16; 184 3; 189 22; 
190 4; 191 88; 192 22; 193 113; 
194 21; 195 26; 196 4; 197 6; 
203 26; 204 25; 205 101; 206 7; 
207 101; 208 21; 209 17; 210 4; 
211 160; 212 24; 213 12; 221 6; 
225 51; 226 8; 227 14; 253 4; 
255 2; 267 3; 269 8; 270 2; 
283 56; 284 18; 285 8; 298 8; 
299 699; 300 199; 301 110; 302 19; 
303 4; 313 2; 314 140; 315 37; 
316 19; 317 2; 
  
Name: C(3)_02  1230 (RI)
Synon: Retention time: 201.3369
Synon: Retention index: 1230
Synon: M/z: 181 (315,314)
Synon: Process Method: Alternative (overfit)
Synon: Number correlated M/z: 8
Num Peaks:108
52 3; 53 2; 55 9; 56 2; 
57 14; 58 8; 59 74; 60 6; 
61 30; 62 2; 63 4; 66 6; 
70 3; 71 6; 72 14; 73 999; 
74 100; 75 78; 76 4; 77 52; 
78 2; 79 6; 85 5; 87 12; 
88 3; 89 15; 91 9; 96 2; 
98 2; 102 2; 103 53; 104 11; 
105 29; 106 3; 107 13; 109 3; 
115 48; 116 5; 118 3; 119 36; 
120 4; 121 26; 122 2; 123 10; 
131 27; 132 5; 133 177; 134 28; 
135 76; 136 8; 137 37; 138 3; 
139 2; 151 31; 152 2; 153 4; 
158 2; 163 9; 165 17; 166 4; 
167 14; 174 4; 177 10; 178 3; 
179 12; 180 2; 181 42; 182 6; 
183 12; 184 2; 189 17; 190 3; 
191 73; 192 16; 193 86; 194 16; 
195 19; 196 2; 197 4; 207 78; 
208 15; 209 12; 210 2; 211 122; 
212 18; 213 9; 221 5; 225 39; 
226 6; 227 11; 253 3; 255 2; 
267 3; 269 7; 270 2; 283 44; 
284 15; 285 6; 298 6; 299 582; 
300 165; 301 90; 302 16; 303 3; 
314 116; 315 30; 316 15; 317 2; 
  
Name: C(3)_03  1231 (RI)
Synon: Retention time: 201.6684
Synon: Retention index: 1231
Synon: M/z: 206 (177,218)
Synon: Process Method: Alternative (overfit)
Synon: Number correlated M/z: 11
Num Peaks:63
51 2; 52 11; 53 2; 55 21; 
56 10; 57 14; 58 32; 59 138; 
60 10; 61 21; 66 30; 71 3; 
72 20; 73 999; 74 91; 75 102; 
76 2; 77 6; 85 6; 87 12; 
88 7; 89 45; 101 61; 102 6; 
103 306; 104 28; 105 16; 113 3; 
115 21; 116 20; 117 339; 118 32; 
119 29; 129 54; 130 3; 131 49; 
132 4; 133 192; 134 24; 135 14; 
147 401; 148 79; 149 55; 150 2; 
163 6; 175 26; 176 2; 177 22; 
189 3; 191 24; 192 3; 203 6; 
204 15; 205 135; 206 30; 207 15; 
217 8; 218 86; 219 16; 220 5; 
299 31; 300 5; 314 3; 
  
Name: C(3)_04  1265 (RI)
Synon: Retention time: 210.4855
Synon: Retention index: 1265
Synon: M/z: 175 (266,177)
Synon: Process Method: Alternative (overfit)
Synon: Number correlated M/z: 7
Num Peaks:65
50 8; 51 16; 52 32; 53 11; 
54 2; 55 13; 56 29; 57 55; 
58 217; 59 78; 60 27; 61 23; 
62 44; 63 9; 66 60; 67 6; 
70 5; 71 6; 72 35; 73 678; 
74 99; 75 78; 76 348; 77 54; 
78 19; 79 17; 84 5; 87 8; 
88 11; 89 7; 90 23; 91 3; 
101 3; 102 4; 103 19; 104 3; 
105 6; 115 13; 116 8; 117 23; 
118 44; 119 14; 120 2; 131 30; 
132 92; 133 60; 134 23; 135 8; 
146 3; 147 999; 148 208; 149 125; 
150 30; 151 10; 160 4; 175 18; 
176 29; 177 30; 178 4; 222 6; 
250 4; 251 120; 252 24; 253 11; 
266 6; 
  
Name: C(3)_05  1276 (RI)
Synon: Retention time: 213.3361
Synon: Retention index: 1276
Synon: M/z: 314 (316,314)
Synon: Process Method: Alternative (overfit)
Synon: Number correlated M/z: 2
Num Peaks:118
50 12; 51 12; 52 27; 53 3; 
57 10; 58 9; 59 32; 60 2; 
61 24; 63 4; 69 2; 70 3; 
71 7; 72 23; 73 999; 74 91; 
75 88; 76 5; 77 52; 78 7; 
79 42; 85 3; 87 7; 89 3; 
91 9; 93 2; 96 2; 98 2; 
102 2; 103 40; 104 8; 105 26; 
106 4; 107 13; 109 3; 115 52; 
116 9; 117 29; 118 4; 119 37; 
120 5; 121 25; 122 2; 123 10; 
129 7; 131 34; 132 6; 133 205; 
134 31; 135 75; 136 8; 137 35; 
138 2; 139 2; 145 3; 147 285; 
148 37; 149 26; 150 3; 151 29; 
152 2; 153 4; 163 8; 165 16; 
166 3; 167 13; 175 3; 177 13; 
178 4; 179 12; 180 2; 181 40; 
182 6; 183 12; 184 2; 189 18; 
190 4; 191 75; 192 18; 193 83; 
194 15; 195 19; 196 2; 197 4; 
203 13; 204 15; 205 84; 206 13; 
207 77; 208 15; 209 12; 210 2; 
211 120; 212 18; 213 9; 217 2; 
218 25; 219 4; 221 6; 225 37; 
226 6; 227 10; 253 2; 255 2; 
267 2; 269 6; 283 39; 284 13; 
285 5; 298 4; 299 384; 300 119; 
301 69; 302 12; 303 2; 314 89; 
315 24; 316 12; 
  
Name: C(3)_06  1276 (RI)
Synon: Retention time: 213.3692
Synon: Retention index: 1276
Synon: M/z: 208 (226,165)
Synon: Process Method: Alternative (overfit)
Synon: Number correlated M/z: 18
Num Peaks:73
61 19; 72 2; 73 541; 74 69; 
75 18; 91 15; 96 3; 98 4; 
105 24; 106 6; 107 27; 109 6; 
115 47; 119 22; 120 6; 121 48; 
122 5; 123 20; 133 91; 134 24; 
135 131; 136 14; 137 71; 138 6; 
139 5; 145 2; 151 68; 152 6; 
153 9; 158 16; 165 22; 166 4; 
167 18; 179 13; 180 3; 181 61; 
182 10; 183 20; 184 4; 189 13; 
191 60; 192 12; 193 116; 194 24; 
195 31; 196 5; 197 7; 207 115; 
208 28; 209 24; 210 6; 211 234; 
212 36; 213 20; 221 3; 225 55; 
226 10; 227 15; 267 2; 269 5; 
283 57; 284 18; 285 10; 298 10; 
299 999; 300 245; 301 138; 302 25; 
303 6; 314 124; 315 35; 316 19; 
317 3; 
  
Name: C(3)_07  1287 (RI)
Synon: Retention time: 216.021
Synon: Retention index: 1287
Synon: M/z: 198 (199,198)
Synon: Process Method: Alternative (overfit)
Synon: Number correlated M/z: 2
Num Peaks:96
50 59; 51 66; 52 133; 53 18; 
54 5; 55 11; 56 32; 57 8; 
58 40; 59 22; 60 5; 61 5; 
62 3; 63 25; 64 6; 65 4; 
66 3; 69 56; 70 136; 71 10; 
72 38; 73 999; 74 91; 75 81; 
76 19; 77 289; 78 60; 79 211; 
80 12; 81 13; 87 2; 88 4; 
89 5; 90 6; 91 9; 92 33; 
93 11; 95 5; 96 7; 97 2; 
99 9; 100 23; 101 5; 103 5; 
104 18; 105 4; 106 4; 107 2; 
108 2; 109 2; 115 21; 117 2; 
119 5; 120 16; 122 2; 126 9; 
127 13; 131 3; 133 8; 134 2; 
137 2; 139 4; 140 11; 142 18; 
143 43; 146 4; 157 2; 165 6; 
170 53; 171 6; 173 4; 175 6; 
183 10; 185 2; 186 2; 189 7; 
193 9; 196 7; 198 523; 199 64; 
200 19; 211 143; 212 30; 213 8; 
215 7; 223 4; 231 5; 239 31; 
240 4; 257 2; 258 2; 261 6; 
285 4; 289 17; 299 10; 381 9; 
  
Name: C(3)_08  1295 (RI)
Synon: Retention time: 217.9435
Synon: Retention index: 1295
Synon: M/z: 220 (249,220)
Synon: Process Method: Alternative (overfit)
Synon: Number correlated M/z: 7
Num Peaks:32
66 6; 72 6; 73 218; 74 26; 
75 18; 101 8; 102 5; 103 6; 
104 2; 115 6; 116 2; 117 14; 
118 2; 130 3; 131 14; 132 6; 
133 19; 134 2; 144 9; 145 32; 
146 999; 147 225; 148 67; 149 13; 
159 2; 175 8; 176 7; 180 2; 
220 60; 221 11; 222 4; 249 7; 
  
Name: C(4)_01  1303 (RI)
Synon: Retention time: 219.9323
Synon: Retention index: 1303
Synon: M/z: 174 (276,174)
Synon: Process Method: Alternative (overfit)
Synon: Number correlated M/z: 13
Num Peaks:71
50 5; 51 7; 52 16; 55 5; 
56 6; 57 9; 58 20; 59 130; 
60 9; 61 5; 66 7; 70 6; 
71 4; 72 15; 73 717; 74 61; 
75 47; 77 6; 79 23; 85 4; 
86 333; 87 31; 88 11; 100 195; 
101 27; 102 13; 103 11; 105 4; 
113 6; 114 5; 115 7; 116 13; 
117 40; 118 5; 119 14; 130 41; 
131 45; 132 11; 133 151; 134 21; 
135 10; 144 6; 147 302; 148 47; 
149 26; 155 5; 158 20; 160 11; 
163 6; 172 10; 174 999; 175 180; 
176 78; 177 17; 188 14; 207 4; 
246 9; 248 155; 249 45; 250 21; 
251 8; 276 50; 277 13; 278 5; 
325 19; 326 6; 341 56; 342 18; 
343 11; 429 13; 430 6; 
  
Name: C(4)_02  1307 (RI)
Synon: Retention time: 221.0593
Synon: Retention index: 1307
Synon: M/z: 204 (218,218)
Synon: Process Method: Alternative (overfit)
Synon: Number correlated M/z: 2
Num Peaks:68
55 10; 59 83; 61 10; 70 11; 
71 5; 72 25; 73 999; 74 91; 
75 143; 77 12; 79 19; 86 91; 
87 12; 88 13; 89 11; 100 273; 
101 45; 102 18; 103 39; 114 28; 
115 26; 116 81; 117 66; 118 16; 
119 12; 129 8; 130 33; 131 55; 
132 68; 133 121; 134 21; 135 10; 
144 11; 146 15; 147 967; 148 164; 
149 96; 150 20; 151 6; 158 8; 
160 7; 163 8; 172 8; 174 252; 
175 53; 176 28; 177 15; 188 86; 
189 37; 190 14; 203 8; 204 506; 
205 103; 206 42; 207 8; 216 19; 
218 287; 219 57; 220 25; 221 8; 
248 40; 249 10; 251 58; 252 12; 
276 11; 278 24; 306 12; 341 16; 
  
Name: C(4)_03  1313 (RI)
Synon: Retention time: 222.3521
Synon: Retention index: 1313
Synon: M/z: 162 (267,151)
Synon: Process Method: Alternative (overfit)
Synon: Number correlated M/z: 31
Num Peaks:60
53 3; 55 4; 56 15; 57 27; 
58 131; 59 43; 60 15; 61 11; 
62 25; 63 4; 66 34; 67 4; 
70 3; 71 3; 72 23; 73 465; 
74 73; 75 38; 76 220; 77 17; 
78 8; 84 2; 87 4; 88 7; 
89 3; 90 17; 91 2; 102 2; 
103 13; 104 2; 105 5; 115 10; 
116 7; 117 18; 118 40; 119 12; 
120 2; 131 22; 132 75; 133 53; 
134 21; 135 7; 136 2; 146 3; 
147 999; 148 217; 149 135; 150 32; 
151 11; 152 2; 160 4; 175 19; 
176 31; 177 32; 178 5; 222 7; 
251 130; 252 29; 253 15; 266 7; 
  
Name: C(4)_04  1315 (RI)
Synon: Retention time: 222.8161
Synon: Retention index: 1315
Synon: M/z: 247 (172,247)
Synon: Process Method: Alternative (overfit)
Synon: Number correlated M/z: 2
Num Peaks:33
51 2; 52 2; 55 16; 56 5; 
61 3; 72 3; 73 44; 75 58; 
76 9; 77 6; 79 14; 115 2; 
116 3; 117 3; 129 12; 131 10; 
132 22; 133 15; 134 4; 146 5; 
147 999; 148 125; 149 63; 150 12; 
151 3; 172 7; 173 2; 175 6; 
176 5; 177 4; 247 17; 250 3; 
251 22; 
  
Name: C(4)_05  1330 (RI)
Synon: Retention time: 226.5286
Synon: Retention index: 1330
Synon: M/z: 219 (218,219)
Synon: Process Method: Alternative (overfit)
Synon: Number correlated M/z: 2
Num Peaks:67
52 5; 55 5; 56 22; 57 236; 
58 15; 59 67; 60 4; 61 10; 
66 3; 70 8; 71 5; 72 19; 
73 999; 74 85; 75 133; 84 12; 
85 7; 86 16; 87 16; 96 3; 
98 8; 99 29; 100 125; 101 227; 
102 29; 103 15; 105 2; 109 2; 
112 3; 113 9; 114 28; 115 24; 
117 304; 119 14; 126 9; 128 84; 
129 96; 130 45; 131 58; 132 44; 
133 51; 134 3; 144 4; 147 119; 
148 8; 149 4; 158 3; 159 10; 
160 9; 186 2; 202 29; 203 36; 
204 13; 218 239; 219 260; 220 59; 
221 24; 230 5; 240 3; 241 18; 
242 2; 255 8; 256 6; 291 57; 
292 30; 293 10; 320 7; 
  
Name: C(4)_06  1358 (RI)
Synon: Retention time: 232.8265
Synon: Retention index: 1358
Synon: M/z: 216 (205,204)
Synon: Process Method: Alternative (overfit)
Synon: Number correlated M/z: 22
Num Peaks:65
55 6; 57 6; 59 72; 60 6; 
61 10; 66 4; 70 12; 72 21; 
73 999; 74 91; 75 89; 86 11; 
87 6; 88 16; 89 12; 98 3; 
100 297; 101 44; 102 19; 103 38; 
104 2; 105 2; 114 36; 115 27; 
116 90; 117 31; 118 7; 119 5; 
130 18; 131 26; 132 38; 133 86; 
134 12; 135 9; 142 2; 144 10; 
147 183; 148 30; 149 21; 158 6; 
159 5; 163 10; 172 9; 174 19; 
175 5; 188 115; 189 48; 190 20; 
191 6; 203 11; 204 645; 205 129; 
206 57; 207 3; 216 22; 217 5; 
218 372; 219 75; 220 34; 221 5; 
278 30; 279 9; 280 3; 306 17; 
307 4; 
  
Name: C(4)_07  1368 (RI)
Synon: Retention time: 234.9479
Synon: Retention index: 1368
Synon: M/z: 184 (228,228)
Synon: Process Method: Alternative (overfit)
Synon: Number correlated M/z: 3
Num Peaks:82
50 2; 52 9; 53 9; 55 61; 
56 7; 57 20; 58 73; 59 93; 
60 24; 61 42; 63 14; 66 12; 
67 3; 68 15; 69 110; 70 9; 
71 77; 72 32; 73 999; 74 87; 
75 414; 76 32; 77 257; 78 20; 
83 4; 84 18; 85 20; 87 8; 
88 22; 89 14; 90 2; 91 23; 
97 10; 98 4; 99 41; 101 97; 
102 2; 103 39; 104 4; 108 7; 
110 386; 111 18; 115 34; 116 131; 
117 9; 118 24; 127 21; 129 45; 
130 5; 133 35; 134 213; 135 21; 
136 89; 137 8; 141 20; 142 8; 
143 155; 144 18; 145 40; 147 381; 
148 65; 149 33; 151 4; 166 11; 
174 13; 180 20; 184 238; 185 23; 
186 9; 200 7; 217 185; 218 25; 
219 14; 226 9; 228 697; 229 90; 
230 29; 233 7; 243 30; 248 4; 
254 2; 256 15; 
  
Name: C(4)_08  1382 (RI)
Synon: Retention time: 238.13
Synon: Retention index: 1382
Synon: M/z: 293 (294,218)
Synon: Process Method: Alternative (overfit)
Synon: Number correlated M/z: 28
Num Peaks:75
55 9; 56 23; 57 244; 58 26; 
59 71; 60 13; 61 15; 66 8; 
70 5; 71 4; 72 25; 73 999; 
74 100; 75 135; 76 6; 84 13; 
85 7; 86 25; 87 21; 88 3; 
98 5; 99 3; 100 116; 101 225; 
102 39; 103 25; 105 3; 112 4; 
113 2; 114 28; 115 25; 116 7; 
117 310; 118 38; 119 21; 128 79; 
129 99; 130 52; 131 59; 132 59; 
133 71; 134 12; 135 6; 144 6; 
146 6; 147 164; 148 29; 149 20; 
158 6; 159 12; 160 11; 161 2; 
163 2; 172 4; 174 5; 177 4; 
186 4; 188 3; 191 6; 202 27; 
203 35; 204 12; 205 3; 218 221; 
219 243; 220 61; 221 23; 222 2; 
230 5; 240 7; 291 56; 292 37; 
293 15; 294 3; 320 9; 
  
Name: C(5)_01  1421 (RI)
Synon: Retention time: 246.251
Synon: Retention index: 1421
Synon: M/z: 243 (256,184)
Synon: Process Method: Alternative (overfit)
Synon: Number correlated M/z: 11
Num Peaks:106
50 13; 51 12; 52 21; 53 14; 
54 3; 55 64; 56 17; 57 24; 
58 75; 59 82; 60 25; 61 43; 
62 4; 63 16; 64 2; 66 14; 
67 9; 68 17; 69 115; 70 13; 
71 79; 72 39; 73 999; 74 92; 
75 405; 76 39; 77 273; 78 31; 
79 51; 80 3; 81 6; 82 17; 
83 6; 84 17; 85 21; 87 12; 
88 25; 89 18; 90 5; 91 27; 
92 5; 93 3; 97 11; 98 2; 
99 34; 101 93; 102 10; 103 39; 
104 7; 105 6; 107 4; 108 11; 
109 3; 110 362; 111 19; 112 5; 
115 32; 116 127; 117 18; 118 25; 
119 7; 120 4; 121 2; 127 23; 
128 3; 129 49; 130 10; 131 12; 
132 6; 133 26; 134 205; 135 24; 
136 85; 137 8; 138 3; 140 2; 
143 143; 144 22; 145 35; 146 2; 
147 334; 148 62; 149 34; 150 3; 
151 10; 152 4; 158 2; 159 3; 
166 12; 180 21; 184 220; 185 25; 
186 9; 198 4; 200 10; 217 176; 
218 37; 219 15; 226 10; 228 665; 
229 91; 230 31; 233 7; 243 29; 
244 2; 256 13; 
  
Name: C(5)_02  1423 (RI)
Synon: Retention time: 246.6487
Synon: Retention index: 1423
Synon: M/z: 174 (248,174)
Synon: Process Method: Alternative (overfit)
Synon: Number correlated M/z: 2
Num Peaks:97
50 40; 51 52; 52 96; 53 18; 
54 10; 55 35; 56 6; 57 25; 
58 85; 59 185; 60 19; 61 32; 
63 3; 66 16; 69 56; 70 20; 
71 33; 72 36; 73 999; 74 85; 
75 333; 76 26; 77 113; 78 24; 
79 119; 84 10; 85 12; 86 217; 
87 23; 88 14; 89 7; 91 4; 
99 40; 100 161; 101 64; 102 15; 
103 30; 105 4; 110 107; 113 8; 
114 6; 115 24; 116 86; 117 67; 
118 7; 119 9; 121 3; 127 13; 
129 38; 130 127; 131 61; 132 17; 
133 177; 134 84; 135 6; 136 22; 
143 47; 145 8; 147 415; 148 59; 
149 25; 160 118; 161 10; 162 3; 
172 8; 173 4; 174 424; 175 74; 
176 29; 177 2; 184 65; 188 8; 
190 3; 191 2; 202 2; 217 70; 
228 219; 232 20; 233 2; 234 2; 
248 289; 249 80; 250 38; 251 7; 
252 4; 257 18; 264 2; 265 4; 
266 3; 277 5; 278 2; 281 2; 
290 64; 291 19; 292 9; 293 2; 
304 3; 
  
Name: C(5)_03  1434 (RI)
Synon: Retention time: 248.9027
Synon: Retention index: 1434
Synon: M/z: 243 (244,243)
Synon: Process Method: Alternative (overfit)
Synon: Number correlated M/z: 2
Num Peaks:76
50 5; 51 12; 52 19; 53 14; 
54 2; 55 20; 56 11; 57 14; 
58 35; 59 44; 60 4; 61 10; 
63 3; 65 5; 66 27; 67 8; 
68 2; 69 8; 70 8; 71 9; 
72 27; 73 999; 74 89; 75 105; 
76 6; 77 17; 78 2; 79 26; 
81 2; 83 14; 84 3; 85 29; 
86 15; 87 5; 89 2; 91 3; 
95 6; 97 4; 99 21; 100 3; 
101 4; 103 7; 105 3; 111 7; 
113 3; 114 24; 115 17; 117 9; 
119 3; 127 25; 129 12; 131 11; 
133 57; 134 5; 135 5; 142 18; 
143 4; 147 45; 148 5; 149 7; 
153 6; 157 4; 167 10; 168 16; 
169 9; 170 18; 171 10; 174 3; 
218 7; 243 656; 244 147; 245 61; 
246 8; 258 46; 259 8; 260 3; 
  
Name: C(5)_04  1445 (RI)
Synon: Retention time: 251.223
Synon: Retention index: 1445
Synon: M/z: 218 (219,218)
Synon: Process Method: Alternative (overfit)
Synon: Number correlated M/z: 2
Num Peaks:82
50 4; 51 4; 52 15; 55 12; 
56 157; 57 64; 58 24; 59 72; 
60 9; 61 11; 72 15; 73 999; 
74 88; 75 118; 76 6; 77 15; 
79 17; 82 3; 83 3; 84 10; 
87 19; 88 2; 89 6; 98 4; 
101 17; 102 54; 103 390; 104 39; 
105 21; 114 4; 117 11; 119 10; 
128 237; 129 38; 130 64; 131 78; 
132 48; 133 109; 134 17; 135 7; 
137 2; 147 142; 148 27; 149 35; 
150 4; 158 5; 159 2; 160 8; 
161 3; 172 6; 173 2; 174 28; 
175 7; 176 5; 177 5; 188 7; 
189 2; 191 7; 193 5; 202 49; 
204 5; 207 14; 208 3; 218 759; 
219 180; 220 70; 221 20; 222 3; 
230 34; 231 4; 232 12; 233 2; 
235 5; 262 7; 292 22; 293 6; 
294 2; 320 9; 335 3; 350 24; 
351 9; 352 3; 
  
Name: C(5)_05  1446 (RI)
Synon: Retention time: 251.3887
Synon: Retention index: 1446
Synon: M/z: 213 (273,271)
Synon: Process Method: Alternative (overfit)
Synon: Number correlated M/z: 5
Num Peaks:109
51 2; 52 20; 53 10; 54 8; 
55 2; 58 9; 59 19; 61 8; 
62 3; 64 2; 65 2; 66 14; 
67 10; 68 26; 71 3; 72 9; 
73 999; 74 87; 75 71; 76 13; 
77 24; 78 8; 79 13; 80 13; 
81 14; 82 2; 83 2; 84 2; 
87 10; 89 2; 91 4; 92 8; 
93 11; 94 29; 95 115; 96 28; 
97 6; 98 5; 99 4; 100 2; 
103 10; 105 5; 106 4; 107 6; 
108 7; 109 12; 115 10; 116 4; 
117 3; 118 3; 119 10; 120 2; 
122 3; 123 5; 124 12; 125 8; 
127 3; 131 4; 133 49; 134 7; 
135 6; 136 4; 137 3; 138 15; 
139 194; 140 27; 141 2; 147 14; 
149 103; 150 24; 151 15; 152 7; 
153 12; 154 3; 155 24; 157 2; 
163 9; 165 2; 167 4; 179 23; 
180 5; 181 8; 182 2; 183 32; 
184 8; 185 16; 186 3; 196 2; 
197 52; 198 21; 199 8; 212 19; 
213 87; 214 20; 215 9; 229 2; 
236 4; 237 14; 238 5; 252 3; 
253 22; 254 14; 255 4; 268 4; 
270 18; 271 452; 272 111; 273 46; 
274 6; 
  
Name: C(5)_06  1451 (RI)
Synon: Retention time: 252.3831
Synon: Retention index: 1451
Synon: M/z: 155 (258,170)
Synon: Process Method: Alternative (overfit)
Synon: Number correlated M/z: 23
Num Peaks:119
50 13; 51 17; 52 37; 53 17; 
54 19; 55 29; 56 27; 57 29; 
58 56; 59 199; 60 31; 61 29; 
63 4; 66 42; 67 19; 68 50; 
69 22; 70 266; 71 26; 72 66; 
73 999; 74 120; 75 159; 76 14; 
77 24; 78 8; 79 42; 80 17; 
81 4; 82 11; 83 9; 84 40; 
85 20; 86 52; 87 17; 88 8; 
89 4; 93 3; 95 12; 96 13; 
97 8; 98 37; 99 21; 100 437; 
101 55; 102 43; 103 14; 105 6; 
106 7; 110 11; 111 5; 112 23; 
113 33; 114 55; 115 498; 116 67; 
117 36; 118 5; 119 5; 124 2; 
125 3; 126 40; 127 24; 128 839; 
129 102; 130 52; 131 80; 132 25; 
133 44; 134 5; 137 11; 139 5; 
140 16; 141 343; 142 100; 143 23; 
144 22; 145 2; 146 12; 147 308; 
148 49; 149 25; 152 5; 153 61; 
154 26; 155 13; 156 2; 158 16; 
159 3; 167 3; 168 13; 169 177; 
170 29; 171 13; 172 7; 173 2; 
174 5; 185 3; 187 2; 188 8; 
200 2; 203 24; 204 3; 205 2; 
214 2; 215 13; 216 29; 217 9; 
229 11; 230 2; 241 6; 242 2; 
243 243; 244 53; 245 20; 257 3; 
258 24; 259 4; 271 4; 
  
Name: C(5)_07  1461 (RI)
Synon: Retention time: 254.3056
Synon: Retention index: 1461
Synon: M/z: 258 (259,161)
Synon: Process Method: Alternative (overfit)
Synon: Number correlated M/z: 8
Num Peaks:88
50 4; 51 10; 52 22; 53 8; 
54 5; 55 29; 56 12; 57 19; 
58 61; 59 79; 60 11; 61 20; 
66 25; 67 8; 68 2; 69 3; 
70 22; 71 9; 72 40; 73 999; 
74 100; 75 143; 76 8; 77 19; 
78 2; 79 17; 82 2; 83 3; 
84 17; 85 13; 86 20; 87 12; 
88 6; 89 3; 98 5; 99 6; 
100 91; 101 14; 102 12; 103 11; 
105 2; 110 2; 112 11; 113 3; 
114 7; 115 7; 116 7; 117 28; 
118 5; 119 6; 130 6; 131 23; 
132 9; 133 48; 134 6; 135 2; 
140 13; 142 5; 145 4; 147 169; 
148 26; 149 16; 154 2; 156 493; 
157 70; 158 24; 159 3; 160 10; 
161 219; 162 17; 163 11; 174 4; 
188 9; 202 12; 214 3; 216 3; 
218 18; 219 4; 230 34; 231 8; 
232 109; 233 22; 234 9; 235 15; 
258 37; 259 7; 260 2; 264 13; 
  
Name: C(5)_08  1465 (RI)
Synon: Retention time: 255.068
Synon: Retention index: 1465
Synon: M/z: 327 (281,281)
Synon: Process Method: Alternative (overfit)
Synon: Number correlated M/z: 2
Num Peaks:103
50 10; 51 9; 52 28; 53 3; 
58 10; 59 56; 60 2; 61 7; 
66 9; 69 28; 70 73; 71 2; 
72 8; 73 999; 74 83; 75 83; 
76 2; 77 5; 78 3; 79 36; 
85 16; 87 5; 89 5; 100 12; 
101 3; 103 12; 105 3; 115 31; 
117 27; 119 7; 126 3; 129 14; 
130 2; 131 32; 132 3; 133 73; 
134 7; 135 6; 143 2; 145 7; 
147 407; 148 66; 149 50; 155 11; 
163 22; 164 4; 174 5; 175 3; 
177 4; 185 3; 189 17; 191 22; 
192 7; 193 19; 203 9; 205 8; 
207 30; 208 3; 217 2; 218 13; 
221 50; 222 8; 223 7; 231 12; 
232 36; 233 10; 234 6; 247 50; 
248 7; 250 4; 251 8; 252 2; 
253 2; 259 6; 265 5; 266 2; 
267 5; 281 246; 282 68; 283 39; 
284 6; 297 4; 325 15; 326 9; 
327 125; 328 35; 329 24; 330 4; 
341 32; 342 8; 343 5; 383 8; 
384 2; 385 4; 399 18; 400 6; 
401 2; 415 34; 416 15; 417 6; 
503 18; 504 13; 505 7; 
  
Name: C(5)_09  1469 (RI)
Synon: Retention time: 255.9298
Synon: Retention index: 1469
Synon: M/z: 155 (229,155)
Synon: Process Method: Alternative (overfit)
Synon: Number correlated M/z: 2
Num Peaks:61
50 9; 51 13; 52 29; 53 8; 
54 14; 55 19; 56 29; 57 20; 
58 37; 59 112; 60 16; 61 18; 
66 16; 69 5; 70 18; 71 12; 
72 28; 73 828; 74 82; 75 123; 
76 10; 77 16; 78 4; 79 30; 
81 11; 82 6; 83 13; 84 35; 
85 4; 86 9; 98 11; 99 10; 
100 55; 101 7; 102 4; 103 34; 
107 5; 112 16; 113 8; 114 11; 
115 9; 117 14; 128 6; 130 7; 
131 32; 132 15; 133 27; 139 145; 
140 23; 141 10; 147 240; 148 39; 
149 18; 151 8; 155 999; 156 133; 
157 40; 158 8; 229 52; 230 12; 
257 11; 
  
Name: C(6)_001  1485 (RI)
Synon: Retention time: 258.9794
Synon: Retention index: 1485
Synon: M/z: 245 (191,233)
Synon: Process Method: Alternative (overfit)
Synon: Number correlated M/z: 4
Num Peaks:60
51 2; 52 9; 53 4; 55 118; 
57 2; 58 13; 59 62; 60 2; 
61 13; 66 13; 71 5; 72 24; 
73 999; 74 82; 75 159; 77 16; 
79 3; 89 2; 99 3; 101 72; 
103 8; 115 9; 116 6; 117 45; 
119 6; 129 3; 131 34; 133 135; 
134 15; 135 10; 143 19; 145 2; 
147 462; 148 71; 149 49; 151 4; 
171 19; 175 42; 176 4; 177 13; 
179 3; 189 46; 190 39; 191 37; 
192 4; 217 18; 221 8; 233 89; 
234 16; 235 5; 245 56; 246 8; 
247 6; 263 7; 265 13; 307 12; 
308 4; 319 2; 335 16; 336 3; 
  
Name: C(6)_002  1489 (RI)
Synon: Retention time: 259.9406
Synon: Retention index: 1489
Synon: M/z: 188 (203,188)
Synon: Process Method: Alternative (overfit)
Synon: Number correlated M/z: 6
Num Peaks:70
50 4; 51 6; 52 14; 53 3; 
54 7; 55 14; 56 27; 57 17; 
58 21; 59 57; 60 12; 61 20; 
66 4; 70 7; 71 3; 72 17; 
73 553; 74 61; 75 166; 76 12; 
77 17; 78 2; 79 17; 82 3; 
83 4; 84 9; 85 5; 86 9; 
87 3; 89 2; 98 18; 99 2; 
100 69; 101 12; 102 14; 103 18; 
112 8; 114 15; 115 12; 116 6; 
117 44; 118 4; 119 3; 126 4; 
127 2; 128 999; 129 128; 130 85; 
131 21; 132 11; 133 28; 134 3; 
144 3; 147 79; 148 12; 149 14; 
156 4; 158 12; 172 2; 173 2; 
174 3; 188 106; 189 14; 190 3; 
202 56; 203 12; 204 4; 218 9; 
230 11; 290 2; 
  
Name: C(6)_003  1498 (RI)
Synon: Retention time: 261.6311
Synon: Retention index: 1498
Synon: M/z: 158 (244,243)
Synon: Process Method: Alternative (overfit)
Synon: Number correlated M/z: 3
Num Peaks:141
50 8; 51 9; 52 28; 53 13; 
54 11; 55 13; 56 7; 57 15; 
58 22; 59 57; 60 10; 61 17; 
62 4; 63 3; 64 3; 65 4; 
66 18; 67 12; 68 26; 69 13; 
70 21; 71 9; 72 33; 73 999; 
74 98; 75 97; 76 17; 77 22; 
78 10; 79 25; 80 14; 81 15; 
82 6; 83 6; 84 11; 85 6; 
86 9; 87 16; 88 3; 89 6; 
90 2; 91 9; 92 8; 93 12; 
94 25; 95 100; 96 27; 97 6; 
98 13; 99 9; 100 147; 101 20; 
102 8; 103 20; 104 3; 105 11; 
106 6; 107 6; 108 6; 109 11; 
111 4; 113 4; 114 4; 115 134; 
116 44; 117 23; 118 7; 119 13; 
120 3; 121 2; 122 3; 123 4; 
124 10; 125 8; 127 7; 128 91; 
129 11; 130 4; 131 25; 132 6; 
133 52; 134 10; 135 8; 136 3; 
137 5; 138 13; 139 160; 140 25; 
141 15; 142 8; 147 44; 148 8; 
149 89; 150 21; 151 14; 152 7; 
153 14; 154 5; 155 22; 156 2; 
157 3; 158 10; 161 2; 163 8; 
165 2; 167 3; 169 3; 179 18; 
180 4; 181 7; 182 2; 183 28; 
184 7; 185 15; 186 3; 196 2; 
197 44; 198 19; 199 8; 201 7; 
212 16; 213 71; 214 18; 215 11; 
229 3; 236 3; 237 13; 238 4; 
243 58; 244 11; 245 3; 252 3; 
253 19; 254 12; 255 4; 268 3; 
270 15; 271 373; 272 94; 273 40; 
274 5; 
  
Name: C(6)_004  1501 (RI)
Synon: Retention time: 262.2609
Synon: Retention index: 1501
Synon: M/z: 253 (211,271)
Synon: Process Method: Alternative (overfit)
Synon: Number correlated M/z: 47
Num Peaks:123
50 4; 51 5; 52 22; 53 10; 
54 10; 55 3; 56 3; 58 13; 
59 28; 60 4; 61 11; 62 4; 
64 2; 65 2; 66 17; 67 11; 
68 27; 69 11; 70 4; 71 5; 
72 11; 73 999; 74 91; 75 74; 
76 15; 77 19; 78 9; 79 21; 
80 15; 81 15; 82 4; 83 3; 
84 8; 85 3; 87 14; 88 2; 
89 5; 91 5; 92 9; 93 12; 
94 29; 95 114; 96 30; 97 6; 
98 7; 99 5; 103 17; 104 2; 
105 7; 106 6; 107 7; 108 7; 
109 12; 113 2; 115 11; 116 2; 
117 7; 118 5; 119 11; 120 2; 
122 4; 123 5; 124 11; 125 8; 
127 4; 128 19; 131 12; 132 3; 
133 57; 134 11; 135 8; 136 4; 
137 6; 138 17; 139 189; 140 29; 
141 14; 147 39; 148 7; 149 106; 
150 24; 151 16; 152 8; 153 15; 
154 5; 155 25; 156 3; 157 3; 
163 10; 165 2; 167 3; 169 2; 
179 22; 180 5; 181 8; 182 3; 
183 32; 184 9; 185 17; 186 3; 
196 2; 197 51; 198 22; 199 8; 
211 2; 212 19; 213 84; 214 20; 
215 10; 229 3; 236 4; 237 13; 
238 3; 252 2; 253 23; 254 14; 
255 4; 268 4; 270 20; 271 434; 
272 107; 273 44; 274 6; 
  
Name: C(6)_005  1503 (RI)
Synon: Retention time: 262.5261
Synon: Retention index: 1503
Synon: M/z: 177 (220,205)
Synon: Process Method: Alternative (overfit)
Synon: Number correlated M/z: 4
Num Peaks:150
50 13; 51 27; 52 46; 53 24; 
54 11; 55 22; 56 5; 57 72; 
58 25; 59 32; 60 5; 61 12; 
62 5; 63 9; 64 8; 65 16; 
66 21; 67 33; 68 27; 69 22; 
70 7; 71 9; 72 15; 73 999; 
74 86; 75 77; 76 18; 77 50; 
78 20; 79 57; 80 22; 81 40; 
82 5; 83 4; 84 5; 85 4; 
86 2; 87 16; 88 2; 89 7; 
90 2; 91 40; 92 13; 93 18; 
94 33; 95 119; 96 28; 97 7; 
98 7; 99 5; 101 2; 102 2; 
103 26; 104 5; 105 37; 106 9; 
107 11; 108 8; 109 13; 113 3; 
115 38; 116 11; 117 16; 118 7; 
119 25; 120 5; 121 20; 122 6; 
123 7; 124 11; 125 8; 126 2; 
127 11; 128 35; 129 15; 130 6; 
131 25; 132 6; 133 66; 134 12; 
135 16; 136 5; 137 8; 138 22; 
139 167; 140 24; 141 20; 142 7; 
143 4; 145 28; 146 4; 147 46; 
148 9; 149 102; 150 22; 151 14; 
152 8; 153 15; 154 6; 155 24; 
156 3; 157 5; 161 10; 162 3; 
163 12; 164 2; 165 2; 167 3; 
169 2; 177 23; 178 9; 179 21; 
180 4; 181 7; 182 4; 183 29; 
184 8; 185 14; 186 3; 189 7; 
196 4; 197 44; 198 19; 199 7; 
205 135; 206 25; 207 2; 211 2; 
212 20; 213 73; 214 17; 215 8; 
217 2; 220 28; 221 3; 229 2; 
236 4; 237 12; 238 3; 252 4; 
253 20; 254 12; 255 3; 268 4; 
269 2; 270 35; 271 394; 272 91; 
273 35; 274 4; 
  
Name: C(6)_006  1517 (RI)
Synon: Retention time: 265.1778
Synon: Retention index: 1517
Synon: M/z: 175 (205,174)
Synon: Process Method: Alternative (overfit)
Synon: Number correlated M/z: 18
Num Peaks:81
53 2; 55 14; 58 15; 59 87; 
60 18; 61 23; 66 12; 70 55; 
71 2; 72 15; 73 999; 74 133; 
75 150; 76 10; 84 5; 86 12; 
87 4; 88 2; 98 14; 99 10; 
100 468; 101 58; 102 25; 103 22; 
105 3; 114 4; 115 22; 116 7; 
117 112; 118 12; 119 20; 128 13; 
129 2; 130 37; 131 33; 132 28; 
133 76; 134 14; 135 7; 142 17; 
143 6; 144 8; 146 2; 147 116; 
148 27; 149 26; 150 2; 158 5; 
163 20; 164 3; 172 10; 174 17; 
175 2; 176 5; 177 5; 188 56; 
189 14; 190 4; 191 3; 202 60; 
203 11; 204 16; 205 3; 216 22; 
217 4; 218 93; 219 16; 220 6; 
221 3; 232 477; 233 115; 234 54; 
235 4; 244 4; 245 4; 246 2; 
292 3; 306 12; 307 3; 334 7; 
349 3; 
  
Name: C(6)_007  1517 (RI)
Synon: Retention time: 265.1778
Synon: Retention index: 1517
Synon: M/z: 163 (163,162)
Synon: Process Method: Alternative (overfit)
Synon: Number correlated M/z: 2
Num Peaks:94
50 13; 51 12; 52 24; 53 2; 
58 21; 59 19; 60 4; 61 9; 
66 7; 69 3; 70 16; 71 11; 
72 47; 73 930; 74 91; 75 116; 
76 8; 77 8; 78 5; 79 35; 
86 6; 87 10; 88 10; 100 69; 
101 12; 102 14; 103 6; 104 2; 
105 2; 110 2; 114 2; 115 5; 
116 9; 117 24; 118 9; 119 6; 
128 9; 130 8; 131 20; 132 12; 
133 47; 134 8; 135 3; 140 7; 
141 2; 142 7; 143 2; 144 4; 
145 14; 146 6; 147 241; 148 39; 
149 28; 150 3; 154 9; 155 5; 
156 999; 157 106; 158 36; 159 5; 
160 27; 161 619; 162 55; 163 30; 
172 3; 174 6; 176 11; 177 2; 
188 17; 189 4; 202 9; 203 2; 
204 3; 214 3; 216 7; 218 34; 
219 12; 220 4; 228 2; 230 51; 
231 11; 232 178; 233 36; 234 17; 
235 38; 236 7; 237 2; 258 34; 
259 7; 260 2; 264 35; 265 5; 
266 2; 306 2; 
  
Name: C(6)_008  1517 (RI)
Synon: Retention time: 265.211
Synon: Retention index: 1517
Synon: M/z: 162 (236,161)
Synon: Process Method: Alternative (overfit)
Synon: Number correlated M/z: 8
Num Peaks:79
50 9; 51 12; 52 26; 53 8; 
54 3; 55 24; 56 11; 57 28; 
58 80; 59 88; 60 12; 61 22; 
66 29; 67 5; 69 2; 70 14; 
71 11; 72 40; 73 999; 74 104; 
75 115; 76 6; 79 14; 85 7; 
86 20; 87 20; 88 16; 89 5; 
100 34; 101 9; 102 17; 103 6; 
104 2; 105 2; 110 5; 114 4; 
115 7; 116 15; 117 19; 118 11; 
119 4; 130 2; 131 22; 132 8; 
133 41; 134 5; 135 2; 140 3; 
145 14; 146 4; 147 161; 148 26; 
149 15; 156 14; 157 8; 158 5; 
159 7; 160 28; 161 641; 162 57; 
163 26; 174 3; 176 2; 188 4; 
202 6; 218 12; 219 7; 230 13; 
231 3; 232 79; 233 13; 234 6; 
235 45; 236 8; 237 3; 258 9; 
264 44; 265 6; 266 2; 
  
Name: C(6)_009  1517 (RI)
Synon: Retention time: 265.2773
Synon: Retention index: 1517
Synon: M/z: 157 (230,157)
Synon: Process Method: Alternative (overfit)
Synon: Number correlated M/z: 8
Num Peaks:88
50 3; 51 13; 52 25; 53 12; 
54 10; 55 46; 56 20; 57 25; 
58 77; 59 93; 60 12; 61 23; 
66 36; 67 16; 68 6; 69 7; 
70 22; 71 10; 72 42; 73 999; 
74 98; 75 140; 76 9; 77 21; 
78 3; 79 17; 80 4; 82 5; 
83 7; 84 34; 85 21; 86 28; 
87 11; 88 3; 89 3; 94 2; 
96 2; 97 2; 98 7; 99 10; 
100 29; 101 6; 102 7; 103 11; 
105 3; 108 2; 110 4; 112 24; 
113 7; 114 13; 115 10; 116 3; 
117 16; 118 2; 119 3; 122 4; 
126 3; 127 2; 128 2; 129 4; 
131 25; 132 6; 133 45; 134 5; 
135 2; 140 26; 141 7; 142 6; 
147 171; 148 25; 149 12; 154 3; 
155 2; 156 725; 157 117; 158 41; 
159 2; 161 33; 214 8; 215 2; 
230 64; 231 15; 232 4; 235 2; 
258 69; 259 14; 260 5; 264 2; 
  
Name: C(6)_010  1567 (RI)
Synon: Retention time: 274.7573
Synon: Retention index: 1567
Synon: M/z: 155 (257,155)
Synon: Process Method: Alternative (overfit)
Synon: Number correlated M/z: 2
Num Peaks:120
50 8; 51 12; 52 25; 53 14; 
54 5; 55 22; 56 12; 57 9; 
58 28; 59 61; 60 13; 61 22; 
65 2; 66 21; 67 18; 68 4; 
69 82; 70 18; 71 90; 72 46; 
73 999; 74 93; 75 258; 76 20; 
77 26; 78 4; 79 25; 82 3; 
83 4; 84 19; 85 9; 86 8; 
87 5; 91 24; 92 2; 93 2; 
95 13; 96 2; 97 15; 98 10; 
99 14; 100 156; 101 23; 102 11; 
103 12; 105 4; 112 6; 113 42; 
114 74; 115 83; 116 16; 117 50; 
118 12; 119 8; 121 3; 123 5; 
127 7; 128 31; 129 99; 130 17; 
131 47; 132 9; 133 77; 134 10; 
135 7; 139 3; 140 3; 141 10; 
142 4; 143 36; 144 5; 145 4; 
147 369; 148 59; 149 73; 150 8; 
151 4; 155 49; 156 9; 157 58; 
158 13; 159 3; 163 8; 167 2; 
169 10; 171 8; 183 8; 185 20; 
186 2; 189 6; 191 4; 204 4; 
213 23; 214 5; 215 2; 217 21; 
218 2; 219 2; 221 9; 231 31; 
232 9; 233 2; 245 2; 257 44; 
258 8; 259 41; 260 8; 261 17; 
262 2; 275 124; 276 29; 277 11; 
287 20; 288 3; 305 3; 349 15; 
350 6; 351 2; 377 13; 378 4; 
  
Name: C(6)_011  1572 (RI)
Synon: Retention time: 275.5528
Synon: Retention index: 1572
Synon: M/z: 308 (204,308)
Synon: Process Method: Alternative (overfit)
Synon: Number correlated M/z: 17
Num Peaks:72
50 3; 51 5; 52 17; 53 3; 
55 5; 56 10; 57 276; 58 72; 
59 112; 60 17; 61 39; 66 5; 
72 23; 73 999; 74 108; 75 440; 
76 27; 77 41; 78 3; 79 26; 
83 5; 84 3; 85 54; 86 5; 
87 17; 88 5; 89 173; 90 13; 
91 10; 93 2; 102 5; 103 4; 
104 4; 105 2; 115 23; 116 45; 
117 7; 118 3; 131 20; 132 4; 
133 20; 145 3; 147 286; 148 38; 
149 8; 158 3; 159 117; 160 60; 
161 8; 173 62; 174 14; 175 14; 
176 3; 186 5; 187 5; 188 5; 
189 4; 190 44; 191 2; 201 6; 
202 170; 205 23; 206 18; 233 37; 
234 3; 292 44; 293 13; 294 3; 
308 47; 309 7; 310 3; 323 4; 
  
Name: C(6)_012  1583 (RI)
Synon: Retention time: 277.5748
Synon: Retention index: 1583
Synon: M/z: 344 (227,227)
Synon: Process Method: Alternative (overfit)
Synon: Number correlated M/z: 4
Num Peaks:108
50 2; 51 4; 52 11; 53 7; 
54 8; 55 16; 56 10; 57 13; 
58 40; 59 133; 60 13; 61 9; 
66 10; 67 2; 68 6; 69 9; 
70 19; 72 46; 73 999; 74 94; 
75 81; 76 5; 77 9; 81 3; 
82 9; 83 9; 84 38; 85 12; 
86 14; 87 4; 97 3; 98 16; 
99 15; 100 60; 101 12; 103 7; 
105 3; 110 4; 111 6; 112 58; 
113 36; 114 23; 115 12; 116 5; 
117 20; 119 5; 126 74; 127 18; 
128 73; 129 16; 130 25; 131 41; 
132 16; 133 56; 134 7; 135 3; 
139 127; 140 18; 141 7; 142 4; 
143 2; 147 155; 148 26; 149 14; 
153 33; 154 182; 155 84; 156 22; 
157 19; 158 8; 171 14; 172 17; 
173 4; 174 6; 182 20; 183 3; 
187 5; 188 2; 189 3; 197 3; 
202 6; 211 42; 212 27; 213 17; 
214 5; 215 2; 218 3; 225 2; 
226 2; 227 200; 228 47; 229 20; 
230 3; 241 2; 246 2; 257 2; 
285 4; 301 76; 302 27; 303 12; 
304 2; 329 11; 330 4; 343 3; 
344 80; 345 28; 346 11; 347 2; 
  
Name: C(7)_001  1610 (RI)
Synon: Retention time: 282.6462
Synon: Retention index: 1610
Synon: M/z: 155 (244,154)
Synon: Process Method: Alternative (overfit)
Synon: Number correlated M/z: 34
Num Peaks:120
50 10; 51 15; 52 32; 53 9; 
54 5; 55 20; 56 12; 57 24; 
58 38; 59 102; 60 25; 61 12; 
66 12; 67 4; 68 37; 69 17; 
70 632; 71 39; 72 35; 73 999; 
74 258; 75 162; 76 17; 77 27; 
78 8; 79 46; 80 6; 81 2; 
82 4; 83 4; 84 11; 85 10; 
86 22; 87 10; 88 16; 89 35; 
90 6; 93 3; 96 7; 97 13; 
98 21; 99 9; 100 114; 101 20; 
102 130; 103 29; 104 11; 105 3; 
108 3; 110 5; 112 6; 113 6; 
114 23; 115 86; 116 20; 117 47; 
118 7; 119 6; 126 10; 127 6; 
128 67; 129 33; 130 38; 131 29; 
132 32; 133 38; 134 7; 140 11; 
141 12; 142 746; 143 99; 144 92; 
145 10; 146 24; 147 125; 148 36; 
149 12; 153 16; 154 13; 155 5; 
157 6; 158 5; 159 2; 162 61; 
163 10; 164 3; 168 2; 169 13; 
170 7; 171 2; 172 8; 174 6; 
186 3; 187 4; 188 8; 189 4; 
190 2; 191 4; 200 6; 204 45; 
205 8; 206 2; 214 2; 215 3; 
216 30; 217 14; 218 21; 219 8; 
231 6; 232 7; 241 2; 243 30; 
244 27; 245 6; 258 6; 259 11; 
260 2; 348 26; 349 8; 350 2; 
  
Name: C(7)_002  1615 (RI)
Synon: Retention time: 283.5743
Synon: Retention index: 1615
Synon: M/z: 221 (354,221)
Synon: Process Method: Alternative (overfit)
Synon: Number correlated M/z: 16
Num Peaks:108
50 5; 51 2; 52 4; 58 43; 
59 50; 60 137; 61 27; 62 2; 
66 13; 67 2; 71 7; 72 31; 
73 999; 74 100; 75 394; 76 33; 
77 30; 78 4; 79 21; 86 3; 
87 32; 88 38; 89 309; 90 3; 
102 84; 103 104; 104 30; 105 11; 
106 2; 110 3; 115 2; 116 39; 
117 25; 118 79; 119 24; 120 4; 
128 24; 130 2; 131 67; 132 555; 
133 236; 134 63; 135 23; 136 2; 
140 6; 145 62; 146 15; 147 416; 
148 75; 149 116; 150 18; 151 9; 
156 8; 157 4; 158 2; 159 9; 
160 20; 161 300; 162 30; 163 65; 
164 5; 174 7; 175 6; 176 8; 
177 5; 178 6; 179 2; 190 4; 
191 11; 203 2; 205 3; 206 48; 
207 21; 208 7; 219 12; 221 59; 
222 14; 223 7; 230 23; 231 9; 
232 4; 233 2; 234 8; 235 126; 
236 27; 237 13; 245 6; 246 314; 
247 60; 248 27; 249 10; 250 44; 
251 820; 252 150; 253 73; 254 8; 
258 3; 264 23; 265 2; 280 6; 
325 6; 348 4; 349 2; 354 40; 
355 10; 356 4; 369 18; 370 5; 
  
Name: C(7)_003  1615 (RI)
Synon: Retention time: 283.5743
Synon: Retention index: 1615
Synon: M/z: 363 (275,156)
Synon: Process Method: Alternative (overfit)
Synon: Number correlated M/z: 10
Num Peaks:115
50 3; 51 6; 52 16; 53 6; 
54 5; 55 31; 56 91; 57 25; 
58 40; 59 85; 60 45; 61 31; 
66 16; 67 4; 68 2; 69 2; 
70 6; 71 6; 72 34; 73 999; 
74 107; 75 330; 76 23; 77 25; 
78 2; 79 12; 82 5; 83 6; 
84 162; 85 18; 86 13; 87 12; 
88 10; 89 60; 98 7; 99 7; 
100 82; 101 17; 102 26; 103 33; 
104 6; 105 4; 112 10; 113 11; 
114 20; 115 21; 116 15; 117 21; 
118 15; 119 8; 128 238; 129 49; 
130 22; 131 36; 132 111; 133 95; 
134 18; 135 8; 140 26; 141 3; 
143 2; 144 2; 145 10; 146 3; 
147 232; 148 41; 149 62; 150 7; 
151 3; 156 139; 157 23; 158 30; 
159 6; 160 5; 161 51; 162 5; 
163 11; 172 2; 174 4; 189 2; 
202 4; 203 3; 204 19; 205 4; 
206 9; 207 3; 214 5; 216 2; 
218 17; 219 5; 220 3; 221 15; 
222 2; 230 59; 231 12; 232 6; 
235 17; 236 2; 245 3; 246 290; 
247 68; 248 31; 249 4; 250 7; 
251 128; 252 21; 253 9; 258 8; 
264 2; 274 2; 320 2; 348 16; 
349 4; 354 5; 363 7; 
  
Name: C(7)_004  1619 (RI)
Synon: Retention time: 284.1378
Synon: Retention index: 1619
Synon: M/z: 220 (200,220)
Synon: Process Method: Alternative (overfit)
Synon: Number correlated M/z: 3
Num Peaks:59
50 32; 51 12; 52 33; 53 6; 
54 4; 55 49; 56 144; 57 44; 
58 76; 59 139; 60 98; 61 43; 
65 6; 66 15; 70 57; 71 2; 
72 14; 73 999; 74 192; 75 91; 
76 19; 79 13; 84 103; 85 10; 
86 9; 87 4; 88 6; 89 93; 
91 30; 98 17; 100 119; 101 45; 
102 46; 103 30; 104 4; 114 16; 
115 16; 116 9; 117 2; 118 10; 
130 18; 131 4; 132 69; 134 5; 
142 46; 148 26; 149 5; 161 12; 
162 5; 163 4; 188 54; 189 4; 
192 70; 216 17; 218 121; 219 21; 
220 69; 252 14; 253 11; 
  
Name: C(7)_005  1625 (RI)
Synon: Retention time: 285.298
Synon: Retention index: 1625
Synon: M/z: 280 (206,206)
Synon: Process Method: Alternative (overfit)
Synon: Number correlated M/z: 2
Num Peaks:110
50 13; 51 15; 52 15; 53 15; 
55 12; 56 3; 57 9; 58 21; 
59 39; 60 5; 61 18; 62 2; 
63 24; 64 23; 65 15; 67 9; 
69 9; 70 4; 71 6; 72 14; 
73 999; 74 85; 75 216; 76 39; 
77 36; 78 9; 79 21; 80 2; 
81 8; 82 6; 83 14; 84 7; 
85 9; 86 11; 89 18; 90 18; 
91 94; 92 9; 93 13; 95 17; 
96 10; 103 3; 104 4; 105 38; 
106 12; 107 11; 109 9; 110 3; 
111 4; 114 47; 115 24; 116 233; 
117 32; 118 13; 119 9; 120 11; 
121 16; 122 3; 123 3; 127 3; 
131 2; 132 5; 133 33; 134 13; 
135 72; 136 14; 137 9; 147 3; 
148 7; 149 41; 150 35; 151 24; 
152 4; 153 4; 162 6; 163 23; 
164 13; 165 43; 166 16; 167 5; 
176 8; 178 6; 179 9; 180 35; 
181 33; 182 4; 190 12; 192 32; 
193 2; 204 14; 205 3; 206 473; 
207 97; 208 29; 209 4; 222 4; 
237 21; 238 8; 239 11; 240 2; 
254 10; 280 243; 281 77; 282 27; 
283 4; 294 10; 295 147; 296 43; 
297 14; 315 3; 
  
Name: C(7)_006  1667 (RI)
Synon: Retention time: 292.756
Synon: Retention index: 1667
Synon: M/z: 218 (159,218)
Synon: Process Method: Alternative (overfit)
Synon: Number correlated M/z: 3
Num Peaks:124
50 7; 51 10; 52 23; 53 6; 
54 8; 55 15; 56 9; 57 13; 
58 24; 59 13; 60 5; 61 22; 
66 14; 67 2; 68 3; 69 7; 
70 21; 71 8; 72 47; 73 999; 
74 127; 75 274; 76 23; 77 35; 
78 5; 79 25; 82 2; 83 5; 
84 16; 85 4; 87 3; 90 5; 
91 2; 97 2; 98 12; 99 6; 
100 98; 101 11; 102 8; 103 7; 
105 2; 112 10; 113 12; 114 24; 
115 30; 116 285; 117 41; 118 18; 
119 4; 125 6; 126 22; 127 5; 
128 59; 129 13; 130 26; 131 73; 
132 146; 133 55; 134 12; 135 3; 
139 18; 140 5; 141 73; 142 15; 
143 9; 144 12; 145 2; 146 10; 
147 230; 148 40; 149 27; 154 4; 
155 23; 156 53; 157 8; 158 8; 
159 29; 160 4; 161 3; 169 5; 
171 2; 172 28; 173 17; 174 773; 
175 141; 176 80; 177 11; 178 2; 
187 3; 188 94; 189 25; 190 17; 
191 2; 200 4; 202 28; 203 94; 
204 28; 205 7; 211 5; 213 2; 
214 3; 215 11; 216 19; 217 39; 
218 35; 219 8; 220 2; 227 73; 
228 18; 229 10; 230 3; 231 105; 
232 24; 233 9; 243 2; 245 2; 
258 17; 259 3; 317 12; 318 3; 
333 5; 344 2; 348 4; 365 3; 
  
Name: C(7)_007  1668 (RI)
Synon: Retention time: 292.7892
Synon: Retention index: 1668
Synon: M/z: 160 (380,158)
Synon: Process Method: Alternative (overfit)
Synon: Number correlated M/z: 4
Num Peaks:81
50 2; 51 3; 52 6; 53 5; 
54 2; 55 8; 56 10; 57 13; 
58 28; 59 279; 60 50; 61 14; 
69 2; 70 13; 71 8; 72 20; 
73 999; 74 114; 75 47; 76 5; 
77 2; 79 5; 84 8; 85 11; 
86 257; 87 40; 88 18; 89 4; 
99 8; 100 126; 101 36; 102 65; 
103 15; 104 5; 112 6; 113 11; 
114 12; 115 27; 116 33; 117 37; 
118 17; 119 4; 128 4; 129 39; 
130 84; 131 50; 132 29; 133 11; 
134 2; 142 2; 143 14; 144 12; 
145 15; 146 60; 147 22; 148 5; 
158 11; 159 4; 160 7; 161 8; 
172 6; 173 8; 174 563; 175 148; 
176 92; 177 11; 178 2; 187 4; 
188 3; 189 10; 190 4; 203 32; 
204 6; 205 2; 217 48; 218 10; 
219 4; 365 7; 366 3; 380 6; 
381 2; 
  
Name: C(7)_008  1675 (RI)
Synon: Retention time: 293.9825
Synon: Retention index: 1675
Synon: M/z: 243 (317,243)
Synon: Process Method: Alternative (overfit)
Synon: Number correlated M/z: 4
Num Peaks:111
50 5; 51 9; 52 21; 53 9; 
54 7; 55 50; 56 15; 57 21; 
58 54; 59 137; 60 13; 61 12; 
66 15; 67 2; 68 5; 69 8; 
70 27; 71 12; 72 59; 73 999; 
74 92; 75 102; 76 7; 77 15; 
78 2; 79 20; 81 21; 82 5; 
83 5; 84 14; 85 15; 86 44; 
87 9; 88 2; 89 4; 97 4; 
98 12; 99 16; 100 155; 101 18; 
102 10; 103 9; 105 4; 112 26; 
113 12; 114 7; 115 10; 116 4; 
117 25; 118 3; 119 9; 126 28; 
127 36; 128 56; 129 18; 130 13; 
131 46; 132 17; 133 116; 134 16; 
135 7; 137 2; 142 83; 143 12; 
144 5; 147 227; 148 38; 149 21; 
153 17; 154 3; 155 21; 156 5; 
157 5; 158 8; 159 3; 160 6; 
161 2; 163 2; 165 3; 169 10; 
170 12; 171 6; 172 4; 173 2; 
193 2; 201 4; 202 2; 209 2; 
213 3; 221 3; 227 11; 228 6; 
229 4; 241 5; 242 5; 243 607; 
244 138; 245 59; 246 9; 248 2; 
257 18; 258 3; 317 70; 318 28; 
319 12; 320 2; 345 71; 346 24; 
347 10; 360 14; 361 4; 
  
Name: C(7)_009  1683 (RI)
Synon: Retention time: 295.5072
Synon: Retention index: 1683
Synon: M/z: 277 (278,277)
Synon: Process Method: Alternative (overfit)
Synon: Number correlated M/z: 4
Num Peaks:80
50 6; 51 16; 52 9; 53 17; 
55 34; 56 4; 57 194; 58 15; 
59 23; 61 15; 63 6; 65 16; 
67 9; 69 10; 73 999; 74 84; 
75 205; 76 14; 77 36; 78 6; 
79 24; 81 5; 83 4; 88 9; 
89 5; 91 61; 92 5; 93 8; 
94 2; 95 6; 103 10; 105 50; 
106 3; 107 5; 109 3; 115 42; 
116 10; 117 11; 119 20; 121 12; 
127 7; 128 31; 129 30; 130 6; 
131 17; 135 5; 141 15; 142 6; 
143 7; 145 36; 146 2; 149 12; 
159 6; 161 30; 162 3; 163 11; 
165 46; 166 4; 175 6; 177 11; 
179 10; 187 3; 189 35; 190 2; 
191 3; 203 14; 204 4; 205 18; 
206 2; 219 4; 221 61; 222 10; 
261 16; 262 7; 277 207; 278 77; 
279 17; 292 91; 293 23; 294 3; 
  
Name: C(7)_010  1693 (RI)
Synon: Retention time: 297.2309
Synon: Retention index: 1693
Synon: M/z: 151 (165,179)
Synon: Process Method: Alternative (overfit)
Synon: Number correlated M/z: 4
Num Peaks:98
50 13; 51 22; 52 19; 53 80; 
54 12; 55 337; 56 85; 57 661; 
58 33; 59 5; 61 2; 63 4; 
65 38; 66 15; 67 148; 68 23; 
69 239; 70 24; 71 28; 72 3; 
73 100; 74 9; 75 22; 77 72; 
78 16; 79 149; 80 23; 81 233; 
82 123; 83 215; 84 50; 85 22; 
91 75; 92 11; 93 63; 94 15; 
95 105; 96 76; 97 999; 98 107; 
99 159; 100 14; 101 3; 103 9; 
105 23; 106 3; 107 48; 108 14; 
109 100; 110 28; 111 81; 112 14; 
115 3; 116 3; 117 8; 119 7; 
121 18; 122 5; 123 160; 124 49; 
125 43; 126 6; 127 2; 129 4; 
133 9; 135 7; 136 9; 137 97; 
138 49; 139 11; 147 17; 149 5; 
151 34; 152 11; 153 2; 154 4; 
163 2; 165 20; 166 6; 167 2; 
178 5; 179 57; 180 55; 181 8; 
191 2; 193 9; 194 8; 204 5; 
207 5; 217 4; 221 10; 235 4; 
236 3; 249 4; 255 7; 257 2; 
292 8; 345 3; 
  
Name: C(7)_011  1696 (RI)
Synon: Retention time: 297.6286
Synon: Retention index: 1696
Synon: M/z: 191 (189,189)
Synon: Process Method: Alternative (overfit)
Synon: Number correlated M/z: 2
Num Peaks:132
50 4; 51 8; 52 18; 53 8; 
54 4; 55 26; 56 13; 57 11; 
58 18; 59 54; 60 9; 61 11; 
65 2; 66 16; 67 3; 69 3; 
70 11; 71 6; 72 49; 73 999; 
74 96; 75 165; 76 13; 77 14; 
79 18; 81 4; 82 5; 83 7; 
85 6; 86 8; 87 4; 89 4; 
91 3; 93 3; 95 2; 98 5; 
99 8; 100 64; 101 15; 102 3; 
103 21; 105 4; 109 2; 112 8; 
113 16; 114 17; 115 54; 116 59; 
117 26; 118 7; 119 5; 126 9; 
127 3; 128 13; 129 51; 130 14; 
131 49; 132 15; 133 49; 134 8; 
135 4; 137 2; 139 5; 140 5; 
142 4; 143 3; 144 2; 145 2; 
146 8; 147 245; 148 42; 149 27; 
150 2; 154 2; 155 7; 156 78; 
157 13; 158 17; 159 2; 160 2; 
161 2; 169 2; 171 3; 172 9; 
173 3; 174 18; 175 6; 183 2; 
186 2; 187 4; 188 5; 189 37; 
190 86; 191 25; 192 8; 202 38; 
203 23; 204 20; 205 9; 206 6; 
207 10; 214 2; 216 3; 217 12; 
218 2; 221 32; 222 5; 223 2; 
227 2; 228 4; 229 3; 230 13; 
231 2; 239 3; 240 2; 244 4; 
255 22; 256 5; 257 7; 264 2; 
295 3; 304 45; 305 21; 306 8; 
307 2; 319 99; 320 32; 321 14; 
322 2; 329 9; 330 3; 345 9; 
  
Name: C(8)_01  1706 (RI)
Synon: Retention time: 299.286
Synon: Retention index: 1706
Synon: M/z: 155 (245,156)
Synon: Process Method: Alternative (overfit)
Synon: Number correlated M/z: 3
Num Peaks:116
50 10; 51 13; 52 28; 53 9; 
54 17; 55 20; 56 47; 57 27; 
58 37; 59 74; 60 19; 61 32; 
62 2; 63 3; 66 14; 67 3; 
68 5; 69 6; 70 19; 71 6; 
72 44; 73 999; 74 139; 75 341; 
76 28; 77 55; 78 8; 79 35; 
81 3; 82 6; 83 35; 84 26; 
85 11; 86 14; 87 6; 89 5; 
90 3; 93 3; 98 12; 99 6; 
100 68; 101 15; 102 11; 103 11; 
105 2; 112 17; 113 12; 114 49; 
115 43; 116 40; 117 18; 118 5; 
119 5; 126 19; 127 5; 128 82; 
129 23; 130 28; 131 82; 132 31; 
133 56; 134 9; 135 5; 139 47; 
140 20; 141 5; 142 23; 143 4; 
144 7; 145 40; 146 10; 147 164; 
148 32; 149 33; 150 5; 154 3; 
155 247; 156 811; 157 124; 158 40; 
159 5; 160 2; 167 2; 172 6; 
173 3; 174 5; 188 13; 189 4; 
203 63; 204 16; 205 6; 213 2; 
214 2; 216 7; 217 3; 218 17; 
219 4; 221 3; 227 8; 228 4; 
229 24; 230 15; 231 4; 232 11; 
244 4; 245 100; 246 22; 247 8; 
257 6; 258 2; 272 3; 273 5; 
301 6; 347 16; 348 5; 362 4; 
  
Name: C(8)_02  1724 (RI)
Synon: Retention time: 302.4681
Synon: Retention index: 1724
Synon: M/z: 245 (419,216)
Synon: Process Method: Alternative (overfit)
Synon: Number correlated M/z: 27
Num Peaks:116
50 2; 51 5; 52 16; 53 5; 
54 15; 55 12; 56 9; 57 10; 
58 21; 59 53; 60 6; 61 11; 
66 22; 67 2; 68 3; 69 3; 
70 10; 71 5; 72 33; 73 999; 
74 101; 75 201; 76 13; 77 20; 
78 2; 79 13; 82 3; 83 4; 
84 18; 85 6; 87 6; 98 7; 
99 3; 100 41; 101 11; 102 4; 
103 14; 105 4; 112 27; 113 30; 
114 17; 115 16; 116 6; 117 14; 
119 4; 126 59; 127 9; 128 124; 
129 20; 130 14; 131 55; 132 22; 
133 50; 134 7; 135 3; 139 50; 
140 11; 141 2; 142 7; 144 2; 
146 3; 147 416; 148 69; 149 37; 
150 3; 153 3; 154 10; 155 57; 
156 146; 157 22; 158 10; 159 2; 
160 2; 161 2; 172 17; 173 8; 
174 239; 175 33; 176 13; 187 2; 
188 33; 189 10; 190 6; 191 2; 
200 8; 202 3; 203 171; 204 34; 
205 15; 211 20; 212 8; 213 3; 
214 6; 215 2; 216 35; 217 12; 
218 10; 227 219; 228 55; 229 27; 
230 7; 245 2; 255 3; 257 4; 
260 3; 288 2; 301 6; 317 37; 
318 11; 319 6; 329 5; 344 9; 
345 6; 346 2; 419 2; 434 2; 
  
Name: C(8)_03  1726 (RI)
Synon: Retention time: 302.7664
Synon: Retention index: 1726
Synon: M/z: 190 (366,204)
Synon: Process Method: Alternative (overfit)
Synon: Number correlated M/z: 17
Num Peaks:117
50 2; 51 5; 52 16; 53 5; 
54 15; 55 12; 56 9; 57 10; 
58 21; 59 50; 60 6; 61 11; 
66 22; 67 2; 68 3; 69 3; 
70 10; 71 5; 72 34; 73 999; 
74 100; 75 200; 76 13; 77 20; 
78 2; 79 13; 82 3; 83 4; 
84 18; 85 6; 87 5; 98 8; 
99 3; 100 42; 101 11; 102 4; 
103 14; 105 4; 112 27; 113 30; 
114 17; 115 17; 116 6; 117 14; 
119 4; 126 59; 127 9; 128 125; 
129 20; 130 14; 131 55; 132 22; 
133 50; 134 7; 135 3; 139 50; 
140 11; 141 2; 142 7; 144 2; 
146 4; 147 419; 148 69; 149 38; 
150 3; 153 3; 154 10; 155 57; 
156 146; 157 22; 158 11; 159 2; 
160 2; 161 2; 172 18; 173 9; 
174 284; 175 40; 176 17; 177 2; 
187 2; 188 34; 189 11; 190 6; 
191 2; 200 8; 202 3; 203 174; 
204 35; 205 15; 211 20; 212 8; 
213 3; 214 6; 215 2; 216 35; 
217 14; 218 11; 227 221; 228 55; 
229 27; 230 8; 245 2; 255 3; 
257 4; 260 3; 288 2; 301 6; 
317 37; 318 11; 319 6; 329 5; 
344 9; 345 6; 346 2; 419 2; 
434 2; 
  
Name: C(8)_04  1726 (RI)
Synon: Retention time: 302.7995
Synon: Retention index: 1726
Synon: M/z: 173 (172,174)
Synon: Process Method: Alternative (overfit)
Synon: Number correlated M/z: 4
Num Peaks:93
50 2; 51 4; 52 8; 53 5; 
54 3; 55 8; 56 10; 57 12; 
58 26; 59 245; 60 44; 61 13; 
66 2; 69 3; 70 13; 71 8; 
72 21; 73 999; 74 112; 75 63; 
76 6; 77 5; 79 8; 84 9; 
85 10; 86 240; 87 37; 88 17; 
89 4; 98 2; 99 8; 100 123; 
101 34; 102 60; 103 14; 104 5; 
112 7; 113 12; 114 13; 115 27; 
116 38; 117 37; 118 16; 119 4; 
126 3; 128 10; 129 39; 130 84; 
131 53; 132 31; 133 14; 134 3; 
139 2; 142 3; 143 14; 144 12; 
145 15; 146 60; 147 46; 148 8; 
149 2; 155 4; 156 7; 157 2; 
158 13; 159 5; 160 8; 161 9; 
172 15; 173 15; 174 902; 175 203; 
176 122; 177 16; 178 3; 187 5; 
188 8; 189 13; 190 6; 202 3; 
203 53; 204 11; 205 4; 216 4; 
217 63; 218 14; 219 6; 227 7; 
231 2; 365 9; 366 3; 380 7; 
381 2; 
  
Name: C(8)_05  1768 (RI)
Synon: Retention time: 309.7272
Synon: Retention index: 1768
Synon: M/z: 154 (363,155)
Synon: Process Method: Alternative (overfit)
Synon: Number correlated M/z: 49
Num Peaks:123
50 16; 51 34; 52 70; 53 22; 
54 23; 55 31; 56 47; 57 54; 
58 70; 59 108; 60 25; 61 39; 
62 5; 63 9; 65 4; 66 21; 
67 6; 68 8; 69 18; 70 30; 
71 13; 72 53; 73 999; 74 116; 
75 508; 76 36; 77 143; 78 25; 
79 88; 80 4; 81 6; 82 8; 
83 31; 84 57; 85 22; 86 19; 
87 12; 88 4; 89 15; 90 6; 
91 4; 92 6; 93 11; 95 3; 
96 2; 97 2; 98 13; 99 11; 
100 82; 101 22; 102 14; 103 24; 
104 7; 105 4; 107 2; 110 2; 
112 19; 113 22; 114 25; 115 28; 
116 16; 117 17; 118 3; 119 5; 
126 46; 127 13; 128 44; 129 15; 
130 18; 131 42; 132 18; 133 38; 
134 5; 135 3; 139 57; 140 17; 
141 11; 142 11; 143 2; 144 8; 
145 59; 146 13; 147 184; 148 27; 
149 24; 150 2; 153 6; 154 24; 
155 336; 156 353; 159 5; 160 2; 
167 2; 171 6; 172 7; 173 8; 
174 6; 187 3; 188 7; 203 23; 
204 2; 211 4; 213 4; 214 2; 
216 4; 218 2; 227 22; 228 6; 
229 21; 230 8; 231 4; 232 5; 
235 2; 243 4; 244 2; 245 31; 
257 9; 258 2; 262 3; 291 2; 
301 8; 344 4; 347 4; 
  
Name: C(8)_06  1810 (RI)
Synon: Retention time: 316.3898
Synon: Retention index: 1810
Synon: M/z: 422 (187,176)
Synon: Process Method: Alternative (overfit)
Synon: Number correlated M/z: 61
Num Peaks:119
50 2; 51 3; 52 7; 53 5; 
54 3; 55 12; 56 8; 57 11; 
58 20; 59 129; 60 16; 61 8; 
66 6; 68 16; 69 7; 70 19; 
71 7; 72 23; 73 999; 74 115; 
75 78; 76 4; 77 7; 79 7; 
80 2; 82 2; 83 2; 84 11; 
85 9; 86 125; 87 16; 88 6; 
90 4; 96 3; 97 3; 98 14; 
99 12; 100 111; 101 18; 102 55; 
103 17; 104 3; 110 8; 112 21; 
113 10; 114 32; 115 24; 116 17; 
117 22; 118 4; 119 4; 126 20; 
127 15; 128 57; 129 16; 130 58; 
131 32; 132 29; 133 33; 134 5; 
140 8; 141 8; 142 776; 143 116; 
144 52; 145 6; 146 38; 147 122; 
148 22; 149 9; 152 6; 153 3; 
154 5; 156 3; 158 6; 159 3; 
160 9; 161 3; 169 5; 170 3; 
172 34; 173 7; 174 288; 175 53; 
176 32; 177 3; 186 10; 187 10; 
188 8; 189 15; 190 4; 191 6; 
200 61; 201 13; 202 9; 203 5; 
204 13; 205 2; 214 27; 215 8; 
216 32; 217 12; 218 17; 219 3; 
220 4; 232 2; 241 4; 242 2; 
244 4; 258 22; 259 23; 260 5; 
303 3; 315 3; 330 6; 331 2; 
420 16; 421 7; 422 3; 
  
Name: C(8)_07  1811 (RI)
Synon: Retention time: 316.5886
Synon: Retention index: 1811
Synon: M/z: 274 (347,211)
Synon: Process Method: Alternative (overfit)
Synon: Number correlated M/z: 4
Num Peaks:50
52 13; 53 2; 55 8; 58 16; 
59 84; 66 11; 67 49; 69 10; 
72 27; 73 999; 74 64; 75 135; 
77 21; 79 6; 84 2; 86 51; 
99 20; 100 55; 101 3; 102 18; 
103 9; 112 4; 114 12; 115 21; 
116 6; 117 17; 128 20; 129 21; 
130 30; 131 29; 132 7; 133 59; 
142 327; 143 16; 146 25; 147 373; 
148 46; 149 43; 172 11; 174 125; 
183 24; 200 16; 211 38; 216 3; 
217 2; 273 165; 274 43; 275 3; 
347 19; 363 11; 
  
Name: C(8)_08  1819 (RI)
Synon: Retention time: 317.8482
Synon: Retention index: 1819
Synon: M/z: 246 (374,244)
Synon: Process Method: Alternative (overfit)
Synon: Number correlated M/z: 40
Num Peaks:127
50 3; 51 4; 52 11; 53 8; 
54 15; 55 21; 56 22; 57 30; 
58 36; 59 81; 60 14; 61 9; 
63 2; 66 9; 67 4; 68 98; 
69 27; 70 132; 71 30; 72 27; 
73 999; 74 129; 75 102; 76 7; 
77 13; 78 4; 79 13; 80 2; 
81 2; 82 5; 83 15; 84 92; 
85 32; 86 22; 87 7; 88 3; 
90 13; 95 5; 96 4; 97 5; 
98 21; 99 71; 100 104; 101 18; 
102 12; 103 15; 110 3; 111 3; 
112 10; 113 12; 114 23; 115 50; 
116 11; 117 17; 118 3; 119 4; 
124 3; 125 7; 126 9; 127 37; 
128 33; 129 17; 130 21; 131 24; 
132 23; 133 32; 134 5; 139 12; 
140 37; 141 99; 142 216; 143 36; 
144 20; 145 2; 146 3; 147 86; 
148 17; 149 7; 152 3; 153 2; 
154 14; 155 27; 156 32; 157 548; 
158 84; 159 34; 160 4; 167 9; 
168 13; 169 6; 170 9; 171 30; 
172 39; 173 13; 174 9; 183 2; 
184 2; 185 2; 186 2; 187 19; 
188 8; 189 3; 198 2; 202 3; 
204 2; 213 2; 215 9; 216 16; 
217 6; 218 23; 219 4; 231 5; 
240 9; 241 3; 242 2; 244 17; 
245 6; 246 2; 256 200; 257 48; 
258 19; 259 7; 268 3; 330 2; 
358 5; 373 8; 374 2; 
  
Name: C(8)_09  1819 (RI)
Synon: Retention time: 317.8814
Synon: Retention index: 1819
Synon: M/z: 191 (235,191)
Synon: Process Method: Alternative (overfit)
Synon: Number correlated M/z: 11
Num Peaks:98
51 3; 52 10; 53 4; 55 9; 
56 3; 57 9; 58 23; 59 61; 
60 5; 61 7; 66 12; 70 4; 
71 4; 72 16; 73 999; 74 89; 
75 84; 76 4; 77 7; 79 4; 
83 3; 85 4; 86 5; 87 18; 
88 3; 89 48; 90 17; 91 2; 
100 3; 101 15; 102 9; 103 53; 
104 77; 105 30; 106 4; 114 4; 
115 7; 116 12; 117 33; 118 8; 
119 64; 120 4; 129 30; 130 8; 
131 27; 132 80; 133 67; 134 18; 
135 5; 145 5; 146 8; 147 266; 
148 44; 149 26; 150 2; 157 18; 
158 2; 160 39; 161 64; 162 99; 
163 21; 164 6; 173 2; 177 3; 
189 7; 190 3; 191 22; 192 9; 
193 2; 203 3; 204 6; 205 37; 
206 24; 207 99; 208 17; 209 7; 
216 2; 217 19; 218 5; 219 7; 
220 51; 221 13; 222 4; 229 4; 
231 2; 233 15; 234 6; 235 7; 
236 2; 279 2; 294 3; 319 23; 
320 6; 321 3; 322 3; 323 77; 
324 20; 325 10; 
  
Name: C(9)_001  1845 (RI)
Synon: Retention time: 321.9584
Synon: Retention index: 1845
Synon: M/z: 288 (304,288)
Synon: Process Method: Alternative (overfit)
Synon: Number correlated M/z: 23
Num Peaks:117
50 2; 51 4; 52 9; 53 15; 
54 11; 55 105; 56 59; 57 96; 
58 130; 59 52; 60 20; 61 79; 
62 5; 63 3; 67 15; 68 15; 
69 63; 70 59; 71 35; 72 39; 
73 858; 74 103; 75 999; 76 76; 
77 72; 78 5; 79 19; 80 4; 
81 13; 82 17; 83 27; 84 39; 
85 21; 86 16; 87 29; 88 14; 
89 32; 90 2; 91 3; 93 4; 
94 3; 95 8; 96 11; 97 16; 
98 41; 99 28; 100 26; 101 28; 
102 5; 103 12; 104 3; 106 28; 
108 2; 109 2; 110 5; 111 4; 
112 10; 113 5; 114 10; 115 6; 
117 21; 118 146; 119 891; 120 82; 
121 58; 122 2; 124 3; 126 2; 
128 4; 129 10; 130 15; 131 22; 
132 420; 133 58; 134 561; 135 74; 
136 37; 137 2; 138 2; 142 2; 
143 2; 144 13; 145 5; 146 26; 
147 6; 148 169; 149 17; 150 9; 
156 6; 157 2; 158 4; 160 7; 
162 14; 168 2; 172 2; 174 20; 
176 2; 186 3; 188 17; 190 11; 
200 2; 202 9; 204 29; 216 6; 
230 2; 242 3; 243 6; 244 3; 
258 10; 259 2; 260 2; 287 5; 
288 164; 289 37; 290 13; 303 15; 
304 2; 
  
Name: C(9)_002  1888 (RI)
Synon: Retention time: 328.6872
Synon: Retention index: 1888
Synon: M/z: 164 (295,208)
Synon: Process Method: Alternative (overfit)
Synon: Number correlated M/z: 34
Num Peaks:79
50 5; 51 3; 52 8; 58 11; 
59 5; 70 2; 71 3; 72 23; 
73 999; 74 65; 75 41; 79 4; 
87 11; 90 14; 104 93; 105 5; 
106 3; 116 7; 119 81; 120 5; 
121 2; 132 113; 133 13; 134 18; 
135 3; 145 7; 146 16; 147 222; 
148 39; 149 16; 161 93; 162 156; 
163 25; 164 10; 174 2; 176 3; 
177 3; 178 3; 190 4; 191 32; 
192 17; 193 4; 203 4; 204 4; 
205 48; 206 39; 207 170; 208 29; 
209 13; 219 10; 220 84; 221 19; 
222 8; 233 24; 234 11; 235 12; 
236 4; 248 3; 249 2; 262 2; 
265 4; 274 2; 278 4; 279 5; 
280 2; 291 2; 294 7; 306 2; 
307 2; 308 5; 310 4; 319 58; 
320 31; 321 12; 322 6; 323 143; 
324 37; 325 20; 326 3; 
  
Name: C(9)_003  1889 (RI)
Synon: Retention time: 328.7867
Synon: Retention index: 1889
Synon: M/z: 219 (365,206)
Synon: Process Method: Alternative (overfit)
Synon: Number correlated M/z: 38
Num Peaks:87
71 8; 72 59; 73 628; 75 250; 
76 9; 77 56; 84 9; 133 37; 
135 3; 141 2; 142 7; 143 23; 
144 9; 145 26; 146 23; 147 966; 
148 127; 149 58; 150 7; 151 6; 
157 167; 158 29; 159 11; 160 160; 
161 126; 162 92; 163 8; 172 12; 
173 5; 186 2; 189 19; 190 2; 
191 24; 192 14; 193 2; 200 3; 
201 59; 202 19; 203 56; 204 147; 
205 689; 206 130; 207 222; 208 22; 
210 3; 215 7; 216 17; 217 216; 
218 44; 219 41; 220 96; 221 27; 
222 8; 229 20; 230 5; 232 7; 
233 20; 234 7; 235 7; 236 3; 
248 3; 249 2; 265 3; 278 3; 
279 5; 291 4; 292 2; 294 11; 
295 2; 300 3; 305 19; 306 12; 
307 17; 308 16; 309 6; 310 9; 
318 7; 319 999; 320 194; 321 94; 
322 24; 323 275; 324 46; 325 23; 
326 2; 364 9; 368 4; 
  
Name: C(9)_004  1907 (RI)
Synon: Retention time: 331.6705
Synon: Retention index: 1907
Synon: M/z: 246 (268,191)
Synon: Process Method: Alternative (overfit)
Synon: Number correlated M/z: 21
Num Peaks:103
50 2; 51 5; 52 13; 53 7; 
54 3; 55 19; 56 2; 57 9; 
58 19; 59 70; 60 5; 61 8; 
66 14; 67 3; 69 5; 70 2; 
71 4; 72 14; 73 999; 74 92; 
75 88; 76 4; 77 6; 79 6; 
82 2; 83 13; 84 3; 85 4; 
86 2; 87 6; 88 4; 89 75; 
90 6; 91 2; 96 2; 97 4; 
99 4; 100 16; 101 22; 102 9; 
103 177; 104 19; 105 20; 111 2; 
113 4; 114 5; 115 7; 116 7; 
117 90; 118 8; 119 12; 127 3; 
129 102; 130 16; 131 29; 132 6; 
133 81; 134 9; 135 5; 143 11; 
145 2; 147 256; 148 42; 149 27; 
150 2; 157 68; 158 10; 159 5; 
160 95; 161 20; 162 5; 163 9; 
169 3; 173 2; 175 5; 177 5; 
186 2; 189 30; 190 7; 191 10; 
201 2; 203 2; 204 14; 205 139; 
206 28; 207 19; 214 2; 217 54; 
218 10; 219 5; 221 4; 229 16; 
230 4; 231 5; 233 9; 234 2; 
235 3; 273 5; 277 3; 291 3; 
319 78; 320 25; 321 12; 
  
Name: C(9)_005  1907 (RI)
Synon: Retention time: 331.6705
Synon: Retention index: 1907
Synon: M/z: 234 (192,233)
Synon: Process Method: Alternative (overfit)
Synon: Number correlated M/z: 24
Num Peaks:83
66 3; 72 17; 73 999; 74 89; 
75 7; 87 32; 88 3; 89 45; 
90 19; 91 3; 101 17; 102 11; 
104 430; 105 48; 106 19; 119 61; 
120 9; 121 2; 130 2; 131 37; 
132 191; 133 71; 134 82; 135 11; 
136 2; 142 3; 143 4; 146 22; 
147 457; 148 70; 149 42; 150 5; 
151 2; 154 5; 158 2; 161 165; 
162 287; 163 39; 164 16; 176 3; 
178 5; 191 47; 192 31; 193 6; 
201 3; 204 5; 205 31; 206 62; 
219 17; 220 209; 221 44; 222 9; 
233 61; 234 25; 235 47; 236 10; 
237 18; 238 2; 246 5; 249 4; 
272 2; 273 7; 274 8; 275 2; 
279 7; 280 4; 294 19; 295 4; 
306 2; 307 4; 308 7; 309 4; 
310 14; 311 2; 320 6; 321 2; 
322 18; 323 387; 324 111; 325 59; 
326 12; 327 2; 340 3; 
  
Name: C(9)_006  1908 (RI)
Synon: Retention time: 331.803
Synon: Retention index: 1908
Synon: M/z: 171 (274,171)
Synon: Process Method: Alternative (overfit)
Synon: Number correlated M/z: 4
Num Peaks:144
50 6; 51 12; 52 27; 53 12; 
54 8; 55 22; 56 8; 57 17; 
58 36; 59 115; 60 13; 61 14; 
66 17; 67 6; 68 5; 69 10; 
70 10; 71 10; 72 20; 73 999; 
74 98; 75 134; 76 10; 77 26; 
78 5; 79 27; 80 2; 81 8; 
82 16; 83 9; 84 15; 85 12; 
86 32; 87 16; 88 16; 89 72; 
90 15; 91 4; 93 2; 96 3; 
97 4; 98 6; 99 8; 100 54; 
101 39; 102 19; 103 85; 104 30; 
105 21; 110 3; 111 4; 112 11; 
113 6; 114 16; 115 21; 116 19; 
117 76; 118 14; 119 49; 120 3; 
126 8; 127 5; 128 28; 129 49; 
130 24; 131 36; 132 44; 133 83; 
134 15; 135 8; 140 5; 141 2; 
142 8; 143 10; 144 5; 145 9; 
146 10; 147 214; 148 35; 149 28; 
150 3; 151 2; 153 7; 154 231; 
155 50; 156 82; 157 24; 158 12; 
159 5; 160 18; 161 23; 162 16; 
163 17; 164 2; 166 4; 168 2; 
171 5; 172 4; 173 5; 174 64; 
175 23; 176 8; 177 7; 178 2; 
182 2; 186 4; 187 2; 188 12; 
189 57; 190 13; 191 17; 192 3; 
193 2; 200 7; 202 3; 203 6; 
205 95; 206 26; 207 111; 208 17; 
209 7; 218 13; 219 6; 220 3; 
221 6; 222 2; 226 2; 228 3; 
230 14; 231 5; 238 5; 254 37; 
255 8; 256 3; 259 2; 272 5; 
273 21; 274 5; 276 4; 277 15; 
317 11; 318 3; 363 6; 367 4; 
  
Name: C(9)_007  1911 (RI)
Synon: Retention time: 332.3003
Synon: Retention index: 1911
Synon: M/z: 154 (155,154)
Synon: Process Method: Alternative (overfit)
Synon: Number correlated M/z: 7
Num Peaks:125
50 3; 51 3; 52 9; 53 5; 
54 8; 55 11; 56 10; 57 13; 
58 25; 59 123; 60 15; 61 7; 
66 3; 67 5; 68 13; 69 3; 
70 12; 71 6; 72 20; 73 999; 
74 113; 75 85; 76 4; 77 18; 
79 12; 81 12; 82 33; 83 10; 
84 28; 85 13; 86 126; 87 11; 
88 57; 94 2; 96 2; 97 2; 
98 16; 99 7; 100 148; 101 17; 
102 30; 103 3; 110 6; 111 2; 
112 39; 113 8; 114 32; 115 38; 
116 12; 117 13; 118 2; 124 3; 
126 17; 127 2; 128 147; 129 13; 
130 48; 131 26; 132 19; 133 20; 
138 2; 139 4; 140 28; 141 4; 
142 18; 144 3; 146 21; 147 49; 
148 10; 149 2; 151 5; 153 13; 
154 468; 155 105; 156 450; 157 51; 
158 23; 159 3; 160 5; 166 12; 
167 5; 168 3; 170 2; 172 13; 
174 353; 175 57; 176 26; 182 3; 
184 2; 186 13; 188 3; 191 2; 
200 33; 201 5; 202 10; 203 2; 
213 3; 214 10; 215 3; 216 4; 
218 28; 219 5; 226 5; 228 22; 
229 4; 230 86; 231 16; 232 6; 
238 11; 239 3; 240 2; 254 76; 
255 19; 256 7; 257 4; 272 2; 
273 2; 317 78; 318 26; 319 3; 
329 7; 330 2; 356 4; 434 7; 
435 3; 
  
Name: C(9)_008  1915 (RI)
Synon: Retention time: 332.8306
Synon: Retention index: 1915
Synon: M/z: 151 (213,202)
Synon: Process Method: Alternative (overfit)
Synon: Number correlated M/z: 23
Num Peaks:102
53 4; 54 3; 55 18; 56 12; 
57 17; 58 17; 59 176; 60 21; 
61 9; 66 4; 67 9; 68 18; 
69 2; 70 12; 71 7; 72 20; 
73 999; 74 113; 75 56; 76 2; 
82 16; 83 3; 84 24; 85 13; 
86 171; 87 18; 88 83; 94 3; 
97 2; 98 15; 99 11; 100 164; 
101 15; 102 46; 103 5; 112 40; 
113 12; 114 48; 115 57; 116 17; 
117 22; 124 3; 126 15; 127 2; 
128 182; 129 21; 130 66; 131 33; 
132 11; 133 16; 138 2; 140 35; 
141 6; 142 23; 143 3; 144 3; 
146 30; 147 51; 148 10; 151 14; 
156 510; 157 67; 158 31; 159 3; 
160 9; 168 3; 170 5; 172 21; 
173 2; 174 458; 175 77; 176 34; 
184 2; 186 14; 187 2; 188 2; 
191 2; 200 43; 201 8; 202 15; 
212 2; 213 3; 214 15; 215 6; 
216 7; 218 6; 219 3; 220 2; 
228 28; 229 7; 230 108; 231 22; 
232 10; 272 3; 273 5; 317 103; 
318 35; 319 11; 329 8; 330 2; 
434 10; 435 5; 
  
Name: C(9)_009  1926 (RI)
Synon: Retention time: 334.4879
Synon: Retention index: 1926
Synon: M/z: 204 (307,319)
Synon: Process Method: Alternative (overfit)
Synon: Number correlated M/z: 3
Num Peaks:77
50 7; 51 6; 52 17; 55 2; 
59 27; 66 10; 69 15; 72 6; 
73 999; 74 72; 75 26; 79 19; 
83 12; 89 40; 97 11; 101 20; 
103 341; 105 8; 113 2; 116 6; 
117 218; 118 7; 129 170; 131 16; 
133 83; 134 5; 143 24; 147 454; 
148 55; 149 30; 154 20; 155 7; 
157 114; 158 3; 163 2; 171 3; 
175 4; 179 4; 183 15; 189 81; 
190 7; 191 70; 192 5; 204 89; 
205 333; 206 62; 207 21; 217 281; 
218 95; 219 32; 220 6; 221 6; 
229 25; 230 7; 231 27; 232 2; 
255 5; 259 4; 277 6; 278 3; 
280 3; 285 5; 291 6; 305 8; 
306 3; 307 42; 308 10; 309 2; 
319 228; 320 69; 321 30; 322 5; 
331 9; 332 2; 345 4; 375 3; 
421 2; 
  
Name: C(9)_010  1931 (RI)
Synon: Retention time: 335.2835
Synon: Retention index: 1931
Synon: M/z: 219 (179,218)
Synon: Process Method: Alternative (overfit)
Synon: Number correlated M/z: 4
Num Peaks:84
50 4; 51 5; 53 2; 55 4; 
57 2; 58 11; 59 22; 60 2; 
61 7; 63 2; 65 3; 66 2; 
70 4; 72 11; 73 999; 74 84; 
75 137; 76 9; 77 11; 78 3; 
79 8; 82 3; 86 11; 89 14; 
90 7; 91 24; 100 236; 101 26; 
102 10; 103 7; 104 3; 105 10; 
107 2; 115 4; 117 12; 118 6; 
119 5; 121 2; 130 26; 131 43; 
132 31; 133 29; 134 4; 135 11; 
142 2; 146 5; 147 112; 148 20; 
149 30; 150 3; 151 4; 154 7; 
160 6; 161 4; 162 2; 163 23; 
164 8; 165 11; 174 6; 175 3; 
176 7; 177 6; 179 78; 180 17; 
181 5; 190 3; 192 19; 193 5; 
203 4; 207 8; 218 846; 219 170; 
220 77; 221 9; 223 2; 265 6; 
279 2; 280 66; 281 17; 282 5; 
354 12; 355 6; 356 2; 382 6; 
  
Name: C(9)_011  1935 (RI)
Synon: Retention time: 335.9796
Synon: Retention index: 1935
Synon: M/z: 256 (187,256)
Synon: Process Method: Alternative (overfit)
Synon: Number correlated M/z: 4
Num Peaks:115
52 17; 58 17; 59 72; 68 55; 
70 999; 71 61; 72 7; 73 769; 
75 117; 77 5; 79 7; 80 8; 
84 11; 85 4; 86 5; 94 5; 
98 10; 99 68; 100 78; 101 4; 
103 5; 113 3; 114 7; 115 38; 
125 2; 126 12; 127 7; 128 51; 
130 43; 131 4; 132 8; 133 18; 
139 5; 140 20; 141 89; 142 549; 
143 67; 144 43; 147 142; 148 3; 
157 449; 158 60; 159 14; 168 7; 
170 4; 171 56; 172 113; 173 18; 
174 3; 185 4; 186 3; 187 117; 
188 15; 189 2; 201 4; 213 8; 
214 2; 215 6; 216 28; 227 6; 
228 3; 231 8; 240 8; 244 17; 
245 6; 251 2; 256 381; 257 88; 
258 29; 259 8; 268 2; 274 4; 
296 2; 298 2; 303 2; 304 3; 
322 2; 336 3; 338 3; 346 2; 
347 6; 351 2; 362 3; 364 4; 
367 2; 377 2; 385 2; 389 3; 
396 4; 399 3; 411 3; 414 2; 
422 2; 439 2; 446 4; 448 7; 
449 5; 452 3; 462 2; 490 4; 
497 3; 500 2; 502 4; 505 4; 
511 6; 517 2; 525 2; 527 2; 
536 2; 542 4; 552 7; 560 3; 
562 4; 563 3; 568 3; 
  
Name: C(9)_012  1947 (RI)
Synon: Retention time: 337.7695
Synon: Retention index: 1947
Synon: M/z: 174 (191,190)
Synon: Process Method: Alternative (overfit)
Synon: Number correlated M/z: 15
Num Peaks:112
51 3; 52 9; 53 4; 55 5; 
56 6; 57 16; 58 17; 59 65; 
60 8; 61 6; 66 9; 68 18; 
69 7; 70 129; 71 17; 72 28; 
73 999; 74 95; 75 92; 76 4; 
77 15; 79 10; 82 2; 84 4; 
85 6; 86 38; 87 7; 88 2; 
89 7; 90 3; 95 3; 96 3; 
97 2; 98 6; 99 5; 100 92; 
101 14; 102 14; 103 18; 104 13; 
105 3; 112 2; 113 3; 114 10; 
115 41; 116 15; 117 3; 119 2; 
126 4; 127 3; 128 26; 130 9; 
131 36; 132 17; 133 45; 140 4; 
141 7; 142 146; 143 21; 144 9; 
146 6; 147 210; 148 33; 149 22; 
154 3; 156 2; 158 350; 159 50; 
160 22; 161 6; 163 7; 166 2; 
170 16; 171 2; 172 4; 174 31; 
175 7; 176 2; 185 25; 186 27; 
187 4; 188 4; 189 7; 190 43; 
191 14; 192 5; 203 2; 206 17; 
207 8; 213 2; 216 6; 218 23; 
219 7; 220 22; 221 9; 222 3; 
232 4; 233 11; 234 2; 244 9; 
248 2; 257 84; 258 21; 259 11; 
347 69; 348 26; 349 10; 359 5; 
449 5; 450 2; 464 5; 465 2; 
  
Name: C(10)_01  1966 (RI)
Synon: Retention time: 340.5538
Synon: Retention index: 1966
Synon: M/z: 205 (332,317)
Synon: Process Method: Alternative (overfit)
Synon: Number correlated M/z: 2
Num Peaks:62
50 6; 51 7; 52 18; 53 6; 
55 10; 57 6; 58 15; 59 48; 
60 5; 61 10; 66 8; 69 6; 
72 16; 73 999; 74 84; 75 88; 
76 6; 77 10; 79 18; 89 35; 
90 8; 101 19; 102 5; 103 73; 
104 29; 105 9; 115 9; 116 11; 
117 34; 128 8; 129 56; 130 12; 
131 27; 132 12; 133 62; 143 12; 
147 175; 148 30; 149 23; 157 15; 
161 12; 163 7; 169 18; 170 9; 
174 10; 189 27; 190 7; 191 145; 
192 77; 193 19; 204 210; 205 48; 
206 102; 207 22; 208 7; 217 115; 
218 26; 219 17; 220 49; 221 14; 
243 7; 361 9; 
  
Name: C(10)_02  1969 (RI)
Synon: Retention time: 341.0842
Synon: Retention index: 1969
Synon: M/z: 206 (192,206)
Synon: Process Method: Alternative (overfit)
Synon: Number correlated M/z: 2
Num Peaks:84
51 2; 52 6; 53 4; 55 7; 
57 3; 58 13; 59 45; 60 3; 
61 8; 66 8; 69 3; 71 2; 
72 16; 73 999; 74 83; 75 89; 
76 4; 77 7; 79 8; 81 3; 
82 2; 86 2; 87 3; 89 29; 
90 6; 91 2; 99 3; 100 2; 
101 19; 102 4; 103 68; 104 28; 
105 8; 115 8; 116 10; 117 37; 
118 4; 119 2; 128 7; 129 55; 
130 11; 131 30; 132 22; 133 64; 
135 3; 143 10; 145 4; 146 3; 
147 187; 148 30; 149 24; 157 12; 
160 4; 161 10; 163 5; 169 13; 
170 6; 174 7; 175 4; 177 2; 
189 24; 190 6; 191 166; 192 99; 
193 24; 194 5; 203 5; 204 236; 
205 51; 206 128; 207 26; 217 99; 
218 23; 219 14; 220 46; 221 13; 
222 4; 228 4; 231 4; 235 2; 
243 6; 244 3; 248 2; 361 5; 
  
Name: C(10)_03  2019 (RI)
Synon: Retention time: 348.4096
Synon: Retention index: 2019
Synon: M/z: 204 (217,204)
Synon: Process Method: Alternative (overfit)
Synon: Number correlated M/z: 3
Num Peaks:69
51 3; 52 11; 58 11; 59 60; 
60 2; 66 6; 72 13; 73 999; 
74 81; 87 3; 89 70; 90 7; 
91 2; 100 43; 101 30; 102 17; 
103 66; 104 11; 105 5; 114 2; 
115 8; 116 7; 119 3; 128 2; 
130 4; 131 14; 132 3; 133 44; 
134 4; 143 7; 147 164; 148 50; 
149 26; 150 2; 157 22; 158 2; 
159 2; 160 4; 161 5; 163 4; 
169 6; 172 6; 189 26; 190 10; 
191 22; 192 4; 203 6; 204 355; 
205 84; 206 59; 207 12; 208 3; 
217 75; 218 19; 219 8; 220 80; 
221 23; 222 9; 229 2; 230 3; 
231 3; 233 13; 234 3; 243 6; 
259 2; 319 61; 320 19; 321 6; 
323 4; 
  
Name: C(10)_04  2019 (RI)
Synon: Retention time: 348.4096
Synon: Retention index: 2019
Synon: M/z: 206 (221,206)
Synon: Process Method: Alternative (overfit)
Synon: Number correlated M/z: 2
Num Peaks:118
50 3; 51 5; 52 12; 53 15; 
54 23; 55 129; 56 25; 57 46; 
58 20; 59 58; 60 8; 61 26; 
65 5; 66 7; 67 54; 68 15; 
69 52; 70 9; 71 7; 72 20; 
73 999; 74 85; 75 309; 76 22; 
77 30; 79 31; 80 4; 81 52; 
82 22; 83 43; 84 45; 85 10; 
86 4; 87 3; 89 59; 90 7; 
91 15; 92 2; 93 13; 94 3; 
95 27; 96 42; 97 55; 98 37; 
99 23; 100 29; 101 28; 102 10; 
103 43; 105 11; 106 2; 107 8; 
108 4; 109 16; 110 13; 111 12; 
112 3; 113 2; 115 5; 116 25; 
117 161; 118 17; 119 17; 121 3; 
123 18; 124 7; 125 3; 129 140; 
130 18; 131 42; 132 43; 133 43; 
134 7; 135 2; 137 9; 138 4; 
143 12; 145 42; 146 7; 147 120; 
148 32; 149 20; 151 5; 152 8; 
155 3; 157 13; 159 2; 161 6; 
163 2; 171 2; 172 3; 173 3; 
185 5; 189 10; 190 3; 191 13; 
192 6; 194 5; 199 7; 204 185; 
205 41; 206 114; 207 17; 208 5; 
217 36; 218 8; 219 2; 220 56; 
221 31; 222 6; 233 6; 235 2; 
236 5; 311 21; 312 4; 319 28; 
320 8; 323 13; 
  
Name: C(10)_05  2043 (RI)
Synon: Retention time: 351.8569
Synon: Retention index: 2043
Synon: M/z: 159 (245,332)
Synon: Process Method: Alternative (overfit)
Synon: Number correlated M/z: 93
Num Peaks:133
50 3; 51 6; 52 10; 53 21; 
54 17; 55 184; 56 78; 57 171; 
58 156; 59 64; 60 31; 61 85; 
62 6; 63 7; 65 2; 67 28; 
68 14; 69 75; 70 42; 71 41; 
72 43; 73 892; 74 107; 75 999; 
76 75; 77 106; 78 7; 79 19; 
80 3; 81 25; 82 16; 83 49; 
84 30; 85 41; 86 18; 87 27; 
88 24; 89 38; 90 5; 91 7; 
93 7; 94 2; 95 20; 96 10; 
97 30; 98 22; 99 48; 100 17; 
101 26; 102 24; 103 12; 104 6; 
105 8; 106 20; 107 3; 108 3; 
109 5; 110 3; 111 10; 112 4; 
113 8; 114 2; 115 10; 116 16; 
117 190; 118 119; 119 672; 120 72; 
121 110; 122 7; 123 6; 125 4; 
127 3; 129 80; 130 15; 131 41; 
132 369; 133 57; 134 451; 135 70; 
136 74; 137 9; 138 3; 139 3; 
143 8; 144 9; 145 45; 146 13; 
147 21; 148 149; 149 18; 150 24; 
157 2; 158 4; 159 5; 160 2; 
161 3; 163 13; 171 3; 172 2; 
174 2; 175 11; 177 3; 185 5; 
187 3; 188 2; 189 17; 190 2; 
191 12; 192 2; 201 8; 203 3; 
205 29; 206 2; 207 3; 230 4; 
231 3; 244 2; 247 2; 261 2; 
270 2; 272 4; 286 6; 313 16; 
314 3; 316 2; 317 82; 318 19; 
319 16; 320 2; 328 2; 332 14; 
333 2; 
  
Name: C(10)_06  2043 (RI)
Synon: Retention time: 351.8901
Synon: Retention index: 2043
Synon: M/z: 314 (315,313)
Synon: Process Method: Alternative (overfit)
Synon: Number correlated M/z: 4
Num Peaks:156
51 6; 52 17; 53 5; 54 3; 
55 56; 57 8; 58 18; 59 6; 
60 5; 61 32; 63 3; 65 2; 
67 23; 68 9; 69 63; 70 41; 
71 56; 72 61; 73 999; 74 70; 
75 986; 76 71; 77 135; 78 14; 
79 53; 80 4; 81 28; 82 11; 
83 38; 84 32; 85 30; 86 14; 
88 13; 89 30; 90 3; 91 7; 
92 3; 93 14; 94 2; 95 27; 
96 9; 97 29; 98 23; 99 36; 
100 15; 101 21; 102 20; 103 12; 
104 6; 105 14; 106 22; 107 6; 
108 5; 109 10; 110 5; 111 17; 
112 10; 113 17; 114 7; 115 25; 
116 42; 117 491; 118 207; 119 968; 
120 86; 121 147; 122 10; 123 10; 
124 2; 125 10; 126 5; 127 13; 
128 5; 129 239; 130 48; 131 123; 
132 891; 133 124; 134 799; 135 99; 
136 95; 137 14; 138 6; 139 7; 
140 2; 141 3; 142 3; 143 19; 
144 18; 145 113; 146 28; 147 45; 
148 236; 149 28; 150 30; 151 2; 
155 2; 157 6; 158 9; 159 13; 
160 4; 161 6; 163 20; 165 2; 
171 10; 172 5; 173 3; 174 5; 
175 16; 177 5; 178 2; 185 13; 
186 4; 187 9; 188 6; 189 25; 
190 4; 191 17; 192 4; 201 20; 
202 4; 203 5; 205 36; 206 4; 
207 5; 214 2; 217 3; 219 2; 
229 3; 230 7; 231 5; 243 3; 
244 4; 245 3; 247 4; 261 3; 
269 2; 270 4; 271 2; 272 7; 
285 4; 286 11; 287 3; 288 2; 
313 86; 314 23; 315 6; 316 15; 
317 225; 318 57; 319 35; 320 7; 
328 8; 332 22; 333 8; 334 3; 
  
Name: C(11)_01  2124 (RI)
Synon: Retention time: 363.3257
Synon: Retention index: 2124
Synon: M/z: 241 (299,255)
Synon: Process Method: Alternative (overfit)
Synon: Number correlated M/z: 12
Num Peaks:78
50 3; 51 4; 52 6; 53 19; 
54 17; 55 258; 56 42; 57 134; 
58 11; 59 102; 60 3; 65 3; 
67 38; 68 14; 69 123; 70 20; 
71 46; 72 3; 73 33; 74 999; 
75 241; 76 11; 77 6; 78 2; 
79 20; 81 28; 82 9; 83 74; 
84 28; 85 23; 87 614; 88 51; 
89 2; 91 2; 93 8; 95 19; 
96 7; 97 56; 98 24; 99 7; 
100 3; 101 69; 102 5; 107 5; 
109 9; 110 2; 111 18; 112 3; 
113 3; 115 19; 116 8; 121 4; 
123 4; 125 8; 129 44; 130 12; 
131 2; 135 3; 139 2; 143 119; 
144 13; 157 22; 158 2; 171 9; 
185 19; 186 3; 199 41; 200 5; 
213 12; 227 5; 228 8; 241 8; 
255 24; 256 4; 267 6; 269 3; 
298 29; 299 7; 
  
Name: C(11)_02  2129 (RI)
Synon: Retention time: 364.0881
Synon: Retention index: 2129
Synon: M/z: 228 (405,228)
Synon: Process Method: Alternative (overfit)
Synon: Number correlated M/z: 2
Num Peaks:37
51 46; 52 78; 55 113; 56 48; 
57 57; 59 79; 69 48; 73 999; 
74 200; 75 216; 77 59; 79 82; 
83 53; 92 61; 96 52; 123 54; 
125 63; 131 106; 133 54; 141 50; 
168 56; 170 52; 183 54; 198 57; 
199 179; 200 55; 227 72; 228 810; 
229 98; 230 63; 257 80; 302 57; 
316 55; 390 88; 391 58; 405 210; 
406 96; 
  
Name: C(12)_01  2239 (RI)
Synon: Retention time: 378.9379
Synon: Retention index: 2239
Synon: M/z: 342 (185,342)
Synon: Process Method: Alternative (overfit)
Synon: Number correlated M/z: 26
Num Peaks:99
50 4; 51 8; 52 9; 53 21; 
54 19; 55 310; 56 56; 57 164; 
58 35; 59 38; 60 14; 61 70; 
62 3; 63 2; 65 5; 67 67; 
68 16; 69 136; 70 25; 71 46; 
72 43; 73 903; 74 100; 75 993; 
76 73; 77 75; 78 6; 79 38; 
81 64; 82 8; 83 72; 84 30; 
85 31; 86 5; 87 8; 88 2; 
89 29; 90 2; 91 10; 92 2; 
93 22; 95 55; 96 5; 97 53; 
98 43; 99 24; 101 13; 105 25; 
107 11; 109 18; 111 25; 112 10; 
113 2; 115 7; 116 58; 117 999; 
118 101; 119 42; 121 7; 123 4; 
125 5; 127 3; 129 454; 130 58; 
131 143; 132 503; 133 108; 134 26; 
135 8; 143 38; 145 242; 146 31; 
147 11; 154 2; 157 6; 159 22; 
171 17; 173 3; 185 28; 186 3; 
187 17; 188 4; 199 5; 201 49; 
202 7; 213 3; 215 4; 227 4; 
241 5; 243 4; 257 9; 297 6; 
313 6; 340 3; 341 117; 342 44; 
343 10; 356 22; 357 8; 
  
Name: C(12)_02  2243 (RI)
Synon: Retention time: 379.4683
Synon: Retention index: 2243
Synon: M/z: 174 (156,174)
Synon: Process Method: Alternative (overfit)
Synon: Number correlated M/z: 2
Num Peaks:56
50 17; 51 26; 52 37; 53 15; 
55 74; 56 26; 57 47; 58 23; 
59 175; 60 15; 61 19; 69 29; 
70 21; 71 23; 72 32; 73 999; 
74 89; 75 204; 77 53; 79 48; 
83 12; 84 45; 85 13; 86 259; 
87 25; 99 23; 100 142; 101 25; 
102 34; 112 15; 114 29; 115 59; 
116 313; 117 51; 126 19; 128 44; 
130 57; 142 73; 144 428; 145 23; 
146 38; 154 22; 156 161; 157 70; 
158 21; 160 123; 161 16; 170 67; 
172 100; 173 18; 174 252; 175 45; 
186 17; 200 15; 201 39; 341 17; 
  
Name: C(13)_01  2399 (RI)
Synon: Retention time: 399.5884
Synon: Retention index: 2399
Synon: M/z: 318 (315,318)
Synon: Process Method: Alternative (overfit)
Synon: Number correlated M/z: 3
Num Peaks:118
51 3; 52 4; 53 7; 55 17; 
56 2; 57 6; 58 8; 59 22; 
61 3; 66 8; 67 6; 69 3; 
72 12; 73 999; 74 89; 75 65; 
76 4; 77 23; 79 6; 81 21; 
82 4; 83 11; 84 2; 85 6; 
89 3; 91 2; 97 4; 98 3; 
99 8; 101 2; 103 23; 105 3; 
107 2; 109 3; 111 6; 113 8; 
115 3; 117 4; 119 2; 127 6; 
129 38; 130 2; 131 18; 133 68; 
134 7; 135 9; 137 3; 141 2; 
142 3; 143 17; 147 238; 148 39; 
149 25; 151 6; 153 3; 155 4; 
156 2; 157 3; 161 3; 169 3; 
177 3; 181 6; 189 5; 190 3; 
191 51; 192 9; 193 9; 194 2; 
195 4; 204 11; 207 14; 208 2; 
209 2; 211 24; 212 2; 215 3; 
217 43; 218 8; 219 2; 221 7; 
225 7; 227 6; 230 7; 243 7; 
245 2; 246 11; 255 7; 265 2; 
269 3; 283 3; 285 6; 298 3; 
299 121; 300 36; 301 16; 302 3; 
305 5; 306 2; 314 3; 315 124; 
316 33; 317 24; 318 142; 319 46; 
320 18; 332 2; 342 2; 343 5; 
344 2; 345 4; 386 4; 387 52; 
388 22; 389 23; 390 7; 432 3; 
433 3; 470 2; 
  
Name: C(13)_02  2525 (RI)
Synon: Retention time: 414.9023
Synon: Retention index: 2525
Synon: M/z: 277 (220,174)
Synon: Process Method: Alternative (overfit)
Synon: Number correlated M/z: 14
Num Peaks:109
52 5; 53 2; 55 4; 56 3; 
57 9; 58 27; 59 32; 60 3; 
61 5; 66 9; 70 2; 71 4; 
72 14; 73 999; 74 87; 75 89; 
76 4; 77 9; 79 3; 85 3; 
86 18; 87 10; 88 2; 89 5; 
90 9; 101 5; 102 7; 103 21; 
104 158; 105 15; 106 5; 114 3; 
115 16; 116 8; 117 6; 118 10; 
119 39; 120 2; 130 2; 131 20; 
132 127; 133 67; 134 12; 135 5; 
144 4; 145 7; 146 23; 147 205; 
148 36; 149 27; 150 2; 158 3; 
159 3; 160 20; 161 25; 162 2; 
163 2; 173 6; 174 103; 175 11; 
176 8; 177 5; 178 3; 189 7; 
190 2; 191 24; 192 34; 193 7; 
205 6; 206 23; 207 14; 208 2; 
218 3; 219 9; 220 163; 221 41; 
222 16; 223 2; 233 7; 234 12; 
235 8; 236 3; 247 2; 248 31; 
249 11; 250 4; 251 2; 262 8; 
263 2; 264 2; 277 35; 278 6; 
279 5; 294 2; 308 2; 323 10; 
324 4; 336 4; 366 13; 367 157; 
368 45; 369 23; 370 4; 441 2; 
442 22; 443 9; 444 4; 457 10; 
458 4; 
  
Name: C(14)_01  2623 (RI)
Synon: Retention time: 426.4042
Synon: Retention index: 2623
Synon: M/z: 458 (457,442)
Synon: Process Method: Alternative (overfit)
Synon: Number correlated M/z: 77
Num Peaks:110
52 4; 53 2; 55 3; 56 3; 
57 9; 58 26; 59 31; 60 3; 
61 5; 66 8; 70 2; 71 4; 
72 14; 73 999; 74 87; 75 87; 
76 4; 77 6; 79 3; 85 3; 
86 19; 87 10; 88 2; 89 5; 
90 9; 101 5; 102 7; 103 21; 
104 160; 105 15; 106 5; 114 3; 
115 16; 116 7; 117 6; 118 10; 
119 39; 120 2; 130 2; 131 20; 
132 129; 133 68; 134 13; 135 5; 
144 4; 145 7; 146 23; 147 209; 
148 36; 149 28; 150 2; 158 3; 
159 3; 160 20; 161 26; 162 2; 
163 2; 173 7; 174 106; 175 11; 
176 8; 177 5; 178 3; 189 7; 
190 2; 191 24; 192 35; 193 7; 
205 6; 206 23; 207 14; 208 3; 
218 3; 219 9; 220 166; 221 41; 
222 17; 223 2; 233 7; 234 12; 
235 8; 236 3; 247 2; 248 32; 
249 11; 250 4; 251 2; 262 9; 
263 2; 264 2; 277 36; 278 6; 
279 6; 294 3; 308 2; 323 11; 
324 4; 336 4; 366 13; 367 161; 
368 46; 369 24; 370 4; 441 2; 
442 22; 443 10; 444 4; 456 2; 
457 11; 458 4; 
  
Name: C(14)_02  2624 (RI)
Synon: Retention time: 426.5037
Synon: Retention index: 2624
Synon: M/z: 361 (362,361)
Synon: Process Method: Alternative (overfit)
Synon: Number correlated M/z: 2
Num Peaks:77
52 3; 53 6; 55 19; 57 4; 
58 7; 59 25; 61 5; 66 7; 
67 2; 69 19; 71 2; 72 9; 
73 999; 74 82; 75 76; 76 3; 
77 8; 81 19; 83 4; 85 4; 
89 10; 99 4; 101 13; 103 157; 
105 4; 109 6; 113 6; 116 5; 
117 46; 127 2; 129 130; 130 15; 
131 22; 133 35; 135 2; 141 2; 
143 19; 145 2; 147 176; 148 27; 
149 23; 155 19; 157 18; 169 102; 
170 13; 171 6; 173 2; 183 4; 
189 22; 190 2; 191 119; 192 14; 
193 8; 203 6; 204 36; 205 15; 
217 144; 218 34; 219 13; 229 4; 
230 2; 231 6; 243 33; 244 6; 
257 4; 271 35; 272 5; 273 2; 
319 8; 331 5; 361 166; 362 59; 
363 26; 364 3; 367 2; 437 10; 
438 2; 
  
Name: C(15)_01  2729 (RI)
Synon: Retention time: 438.3371
Synon: Retention index: 2729
Synon: M/z: 361 (331,361)
Synon: Process Method: Alternative (overfit)
Synon: Number correlated M/z: 26
Num Peaks:109
51 3; 52 8; 53 8; 54 4; 
55 22; 56 4; 57 6; 58 9; 
59 30; 60 2; 61 6; 66 10; 
67 4; 69 22; 71 3; 72 11; 
73 999; 74 85; 75 95; 76 5; 
77 10; 79 8; 81 22; 83 5; 
85 6; 87 3; 89 11; 97 2; 
99 6; 101 16; 103 165; 104 14; 
105 7; 109 9; 111 4; 113 9; 
115 7; 116 9; 117 54; 118 3; 
119 5; 127 4; 129 136; 130 16; 
131 28; 132 3; 133 48; 134 5; 
135 3; 139 2; 141 3; 142 3; 
143 19; 145 4; 147 218; 148 33; 
149 28; 150 2; 153 3; 155 22; 
156 2; 157 18; 159 2; 163 2; 
169 97; 170 15; 171 8; 173 5; 
175 2; 177 2; 183 5; 189 28; 
190 6; 191 249; 192 45; 193 21; 
203 9; 204 65; 205 24; 206 7; 
207 6; 215 2; 217 121; 218 31; 
219 13; 221 10; 229 8; 230 4; 
231 9; 233 4; 243 37; 244 9; 
245 9; 257 3; 271 34; 272 7; 
273 5; 291 5; 305 4; 319 10; 
320 2; 331 11; 332 5; 333 2; 
360 2; 361 187; 362 67; 363 31; 
364 6; 
  
Name: C(15)_02  2853 (RI)
Synon: Retention time: 451.861
Synon: Retention index: 2853
Synon: M/z: 326 (159,287)
Synon: Process Method: Alternative (overfit)
Synon: Number correlated M/z: 3
Num Peaks:200
50 27; 51 51; 52 32; 53 76; 
54 13; 55 479; 56 59; 57 93; 
58 22; 59 67; 60 14; 61 72; 
62 12; 63 29; 64 12; 65 67; 
66 16; 67 296; 68 28; 69 214; 
70 37; 71 87; 72 19; 73 999; 
74 105; 75 745; 76 66; 77 201; 
78 50; 79 361; 80 38; 81 392; 
82 33; 83 97; 84 16; 85 49; 
86 2; 87 3; 89 36; 90 8; 
91 466; 92 82; 93 306; 94 54; 
95 413; 96 32; 97 91; 98 10; 
99 24; 100 5; 101 48; 102 9; 
103 52; 104 26; 105 390; 106 84; 
107 302; 108 62; 109 207; 110 32; 
111 41; 113 7; 115 99; 116 57; 
117 163; 118 53; 119 295; 120 136; 
121 258; 122 36; 123 94; 124 9; 
125 12; 127 22; 128 64; 129 790; 
130 144; 131 202; 132 64; 133 157; 
134 43; 135 105; 136 12; 137 37; 
139 5; 141 33; 142 29; 143 143; 
144 51; 145 229; 146 61; 147 143; 
148 44; 149 75; 150 9; 151 36; 
152 9; 153 12; 154 6; 155 61; 
156 16; 157 57; 158 29; 159 138; 
160 92; 161 111; 162 29; 163 73; 
164 22; 165 30; 166 4; 167 6; 
168 6; 169 22; 170 5; 171 34; 
172 15; 173 59; 174 24; 175 43; 
176 6; 177 47; 178 8; 179 9; 
181 13; 182 8; 183 11; 184 3; 
185 30; 186 8; 187 20; 188 5; 
189 27; 190 3; 191 31; 192 5; 
193 5; 195 7; 196 6; 197 11; 
198 2; 199 28; 200 8; 201 27; 
202 4; 203 42; 204 17; 205 76; 
206 18; 207 11; 209 2; 213 48; 
214 12; 215 20; 216 4; 217 31; 
218 13; 219 7; 220 2; 221 16; 
222 2; 227 9; 228 8; 229 12; 
230 3; 231 10; 232 9; 233 19; 
234 2; 241 4; 243 3; 245 2; 
255 47; 256 10; 257 4; 259 8; 
269 3; 281 6; 283 5; 284 8; 
285 13; 286 38; 287 156; 288 44; 
289 5; 298 3; 311 56; 312 24; 
313 2; 325 4; 326 124; 327 49; 
328 8; 355 4; 401 12; 402 6; 
415 2; 416 54; 417 30; 418 7; 
  
Name: C(15)_03  2907 (RI)
Synon: Retention time: 457.6286
Synon: Retention index: 2907
Synon: M/z: 204 (217,204)
Synon: Process Method: Alternative (overfit)
Synon: Number correlated M/z: 4
Num Peaks:106
50 2; 51 4; 52 9; 53 7; 
54 2; 55 19; 56 2; 57 4; 
58 9; 59 28; 61 4; 66 11; 
67 4; 69 19; 72 9; 73 999; 
74 88; 75 80; 76 4; 77 7; 
79 7; 81 20; 82 2; 83 6; 
85 2; 89 7; 97 2; 99 5; 
101 19; 103 145; 104 12; 105 7; 
109 4; 111 2; 113 6; 115 5; 
116 12; 117 45; 119 2; 127 2; 
129 139; 130 15; 131 29; 132 3; 
133 51; 134 4; 135 2; 141 2; 
142 2; 143 25; 145 3; 147 252; 
148 40; 149 29; 153 2; 155 7; 
157 14; 161 3; 163 2; 169 31; 
170 4; 171 3; 175 2; 177 3; 
183 2; 189 22; 190 8; 191 187; 
192 34; 193 15; 203 9; 204 633; 
205 134; 206 58; 207 14; 208 2; 
217 139; 218 34; 219 15; 220 2; 
221 16; 222 2; 229 2; 230 19; 
231 12; 232 3; 233 3; 243 20; 
244 5; 245 5; 246 2; 257 3; 
265 2; 271 10; 291 6; 293 5; 
305 19; 306 5; 318 7; 319 7; 
332 2; 343 3; 361 19; 362 5; 
433 11; 434 5; 
  
Name: C(16)_01  3018 (RI)
Synon: Retention time: 469.1306
Synon: Retention index: 3018
Synon: M/z: 159 (375,159)
Synon: Process Method: Alternative (overfit)
Synon: Number correlated M/z: 5
Num Peaks:203
50 113; 51 54; 52 24; 53 64; 
54 10; 55 329; 56 63; 57 81; 
58 63; 59 93; 60 96; 61 126; 
62 39; 63 87; 64 46; 65 60; 
66 13; 67 290; 68 37; 69 138; 
70 42; 71 30; 72 40; 73 950; 
74 136; 75 844; 76 93; 77 228; 
78 73; 79 365; 80 41; 81 444; 
82 55; 83 66; 84 32; 85 30; 
86 22; 87 29; 88 15; 89 62; 
90 14; 91 490; 92 89; 93 349; 
94 70; 95 440; 96 60; 97 38; 
98 26; 99 31; 100 15; 101 63; 
102 15; 103 63; 104 34; 105 452; 
106 99; 107 351; 108 74; 109 185; 
110 42; 111 23; 112 16; 113 19; 
114 10; 115 118; 116 57; 117 180; 
118 65; 119 368; 120 182; 121 306; 
122 49; 123 60; 124 16; 125 6; 
126 9; 127 26; 128 74; 129 999; 
130 176; 131 248; 132 86; 133 206; 
134 62; 135 124; 136 22; 137 21; 
138 5; 139 4; 140 3; 141 41; 
142 35; 143 179; 144 67; 145 297; 
146 93; 147 153; 148 57; 149 75; 
150 15; 151 13; 152 10; 153 12; 
154 8; 155 84; 156 24; 157 81; 
158 45; 159 187; 160 132; 161 141; 
162 35; 163 71; 164 19; 165 13; 
166 4; 167 8; 168 11; 169 31; 
170 10; 171 46; 172 28; 173 80; 
174 33; 175 47; 176 8; 177 22; 
178 6; 179 6; 180 2; 181 19; 
182 14; 183 16; 184 6; 185 37; 
186 18; 187 26; 188 7; 189 30; 
190 4; 191 3; 192 3; 193 2; 
195 9; 196 11; 197 17; 198 9; 
199 36; 200 25; 201 33; 202 5; 
203 37; 204 6; 211 4; 212 9; 
213 69; 214 26; 215 27; 216 6; 
217 27; 218 4; 225 2; 226 15; 
227 17; 228 14; 229 14; 230 2; 
231 2; 239 2; 240 13; 241 10; 
252 4; 253 9; 254 41; 255 76; 
256 15; 266 5; 267 4; 281 3; 
282 9; 283 5; 308 5; 333 4; 
334 7; 335 35; 336 106; 337 41; 
338 5; 347 3; 360 42; 361 25; 
362 3; 374 11; 375 105; 376 56; 
377 11; 450 9; 451 8; 464 5; 
465 46; 466 35; 467 9; 
  
Name: C(17)_01  3133 (RI)
Synon: Retention time: 480.6988
Synon: Retention index: 3133
Synon: M/z: 377 (467,466)
Synon: Process Method: Alternative (overfit)
Synon: Number correlated M/z: 93
Num Peaks:203
50 117; 51 54; 52 25; 53 66; 
54 11; 55 329; 56 65; 57 81; 
58 66; 59 94; 60 96; 61 126; 
62 40; 63 87; 64 47; 65 61; 
66 15; 67 290; 68 38; 69 140; 
70 43; 71 31; 72 41; 73 942; 
74 137; 75 833; 76 93; 77 226; 
78 74; 79 368; 80 44; 81 446; 
82 58; 83 67; 84 33; 85 31; 
86 24; 87 31; 88 15; 89 63; 
90 15; 91 486; 92 90; 93 348; 
94 69; 95 440; 96 62; 97 40; 
98 27; 99 33; 100 15; 101 64; 
102 16; 103 64; 104 35; 105 451; 
106 100; 107 350; 108 76; 109 187; 
110 44; 111 24; 112 16; 113 21; 
114 11; 115 117; 116 58; 117 181; 
118 65; 119 368; 120 183; 121 307; 
122 51; 123 61; 124 16; 125 7; 
126 10; 127 29; 128 74; 129 999; 
130 177; 131 251; 132 86; 133 208; 
134 65; 135 127; 136 24; 137 23; 
138 6; 139 4; 140 4; 141 42; 
142 37; 143 181; 144 68; 145 299; 
146 94; 147 154; 148 58; 149 77; 
150 16; 151 14; 152 11; 153 13; 
154 9; 155 85; 156 25; 157 81; 
158 47; 159 188; 160 132; 161 142; 
162 37; 163 73; 164 22; 165 13; 
166 4; 167 9; 168 12; 169 32; 
170 11; 171 47; 172 30; 173 81; 
174 35; 175 48; 176 8; 177 23; 
178 7; 179 6; 180 2; 181 20; 
182 14; 183 17; 184 7; 185 39; 
186 20; 187 28; 188 8; 189 31; 
190 4; 191 4; 192 2; 193 2; 
195 10; 196 11; 197 18; 198 9; 
199 38; 200 26; 201 34; 202 6; 
203 38; 204 6; 211 4; 212 11; 
213 71; 214 27; 215 28; 216 6; 
217 29; 218 5; 225 2; 226 16; 
227 19; 228 15; 229 15; 231 2; 
239 3; 240 15; 241 11; 242 2; 
252 4; 253 10; 254 42; 255 78; 
256 17; 266 5; 267 5; 281 4; 
282 11; 283 4; 308 6; 333 4; 
334 8; 335 36; 336 107; 337 43; 
338 6; 347 3; 360 43; 361 27; 
362 3; 374 11; 375 107; 376 58; 
377 12; 450 10; 451 9; 464 5; 
465 47; 466 37; 467 11; 
  
